# Supplementary material for: Understanding preferences for HIV care and treatment in Zambia: Evidence from a discrete choice experiment among patients who have been lost to follow-up
Source: PLoS Med. 2018 Aug 13;15(8):e1002636. doi: 10.1371/journal.pmed.1002636 (PMC6089406; doi:10.1371/journal.pmed.1002636)
Supplement: S4 Appendix — (XLSX) [file pmed.1002636.s004.xlsx]

## Sheet: Sheet1
id	task	scenario	choice	group	const	dist5	dist10	dist20	refill_1m	refill_3m	refill_5m	hrs_reg	hrs_aft	hrs_sat	nice	distancecont	waitingcont	Male	province	date_form_completed	everart	facility_cat	tracing_result	dominantyes	refillcont	wait1	wait3	wait5	married	Marital	Disclose	HIVEnrollStage	enrollcd4	agelv	core_artstatus	yearenroll	educ_cat
1	1	1	1	1	0	1	0	0	1	0	0	1	0	0	0	5	1	1	Lusaka	2016-02-26	yes	rural	in care new clinic	1	1	1	0	0	1	married	1			44.7863	yes	2013	upperbasic/secondary
1	1	2	0	1	1	0	0	1	0	1	0	0	0	1	1	20	3	1	Lusaka	2016-02-26	yes	rural	in care new clinic	1	3	0	1	0	1	married	1			44.7863	yes	2013	upperbasic/secondary
1	2	1	1	2	0	0	1	0	0	1	0	0	0	1	0	10	1	1	Lusaka	2016-02-26	yes	rural	in care new clinic	1	3	1	0	0	1	married	1			44.7863	yes	2013	upperbasic/secondary
1	2	2	0	2	1	1	0	0	0	0	1	0	1	0	1	5	3	1	Lusaka	2016-02-26	yes	rural	in care new clinic	1	5	0	1	0	1	married	1			44.7863	yes	2013	upperbasic/secondary
1	3	1	0	3	0	0	0	1	0	0	1	0	1	0	0	20	1	1	Lusaka	2016-02-26	yes	rural	in care new clinic	1	5	1	0	0	1	married	1			44.7863	yes	2013	upperbasic/secondary
1	3	2	1	3	1	0	1	0	1	0	0	1	0	0	1	10	3	1	Lusaka	2016-02-26	yes	rural	in care new clinic	1	1	0	1	0	1	married	1			44.7863	yes	2013	upperbasic/secondary
1	4	1	0	4	0	1	0	0	0	1	0	0	1	0	0	5	3	1	Lusaka	2016-02-26	yes	rural	in care new clinic	1	3	0	1	0	1	married	1			44.7863	yes	2013	upperbasic/secondary
1	4	2	1	4	1	0	0	1	0	0	1	1	0	0	1	20	5	1	Lusaka	2016-02-26	yes	rural	in care new clinic	1	5	0	0	1	1	married	1			44.7863	yes	2013	upperbasic/secondary
1	5	1	0	5	0	0	1	0	0	0	1	1	0	0	0	10	3	1	Lusaka	2016-02-26	yes	rural	in care new clinic	1	5	0	1	0	1	married	1			44.7863	yes	2013	upperbasic/secondary
1	5	2	1	5	1	1	0	0	1	0	0	0	0	1	1	5	5	1	Lusaka	2016-02-26	yes	rural	in care new clinic	1	1	0	0	1	1	married	1			44.7863	yes	2013	upperbasic/secondary
1	6	1	0	6	0	0	0	1	1	0	0	0	0	1	0	20	3	1	Lusaka	2016-02-26	yes	rural	in care new clinic	1	1	0	1	0	1	married	1			44.7863	yes	2013	upperbasic/secondary
1	6	2	1	6	1	0	1	0	0	1	0	0	1	0	1	10	5	1	Lusaka	2016-02-26	yes	rural	in care new clinic	1	3	0	0	1	1	married	1			44.7863	yes	2013	upperbasic/secondary
1	7	1	0	7	0	1	0	0	0	0	1	0	0	1	0	5	5	1	Lusaka	2016-02-26	yes	rural	in care new clinic	1	5	0	0	1	1	married	1			44.7863	yes	2013	upperbasic/secondary
1	7	2	1	7	1	0	0	1	1	0	0	0	1	0	1	20	1	1	Lusaka	2016-02-26	yes	rural	in care new clinic	1	1	1	0	0	1	married	1			44.7863	yes	2013	upperbasic/secondary
1	8	1	0	8	0	0	1	0	1	0	0	0	1	0	0	10	5	1	Lusaka	2016-02-26	yes	rural	in care new clinic	1	1	0	0	1	1	married	1			44.7863	yes	2013	upperbasic/secondary
1	8	2	1	8	1	1	0	0	0	1	0	1	0	0	1	5	1	1	Lusaka	2016-02-26	yes	rural	in care new clinic	1	3	1	0	0	1	married	1			44.7863	yes	2013	upperbasic/secondary
1	9	1	0	9	0	0	0	1	0	1	0	1	0	0	0	20	5	1	Lusaka	2016-02-26	yes	rural	in care new clinic	1	3	0	0	1	1	married	1			44.7863	yes	2013	upperbasic/secondary
1	9	2	1	9	1	0	1	0	0	0	1	0	0	1	0	10	1	1	Lusaka	2016-02-26	yes	rural	in care new clinic	1	5	1	0	0	1	married	1			44.7863	yes	2013	upperbasic/secondary
1	10	1		10	0	1	0	0	1	0	0	1	0	0	1	5	1	1	Lusaka	2016-02-26	yes	rural	in care new clinic	1	1	1	0	0	1	married	1			44.7863	yes	2013	upperbasic/secondary
1	10	2		10	1	0	0	1	0	1	0	0	0	1	0	20	3	1	Lusaka	2016-02-26	yes	rural	in care new clinic	1	3	0	1	0	1	married	1			44.7863	yes	2013	upperbasic/secondary
1	11	1		11	0	0	1	0	0	1	0	0	0	1	1	10	1	1	Lusaka	2016-02-26	yes	rural	in care new clinic	1	3	1	0	0	1	married	1			44.7863	yes	2013	upperbasic/secondary
1	11	2		11	1	1	0	0	0	0	1	0	1	0	0	5	3	1	Lusaka	2016-02-26	yes	rural	in care new clinic	1	5	0	1	0	1	married	1			44.7863	yes	2013	upperbasic/secondary
1	12	1		12	0	0	0	1	0	0	1	0	1	0	1	20	1	1	Lusaka	2016-02-26	yes	rural	in care new clinic	1	5	1	0	0	1	married	1			44.7863	yes	2013	upperbasic/secondary
1	12	2		12	1	0	1	0	1	0	0	1	0	0	0	10	3	1	Lusaka	2016-02-26	yes	rural	in care new clinic	1	1	0	1	0	1	married	1			44.7863	yes	2013	upperbasic/secondary
1	13	1		13	0	1	0	0	0	1	0	0	1	0	1	5	3	1	Lusaka	2016-02-26	yes	rural	in care new clinic	1	3	0	1	0	1	married	1			44.7863	yes	2013	upperbasic/secondary
1	13	2		13	1	0	0	1	0	0	1	1	0	0	0	20	5	1	Lusaka	2016-02-26	yes	rural	in care new clinic	1	5	0	0	1	1	married	1			44.7863	yes	2013	upperbasic/secondary
1	14	1		14	0	0	1	0	0	0	1	1	0	0	1	10	3	1	Lusaka	2016-02-26	yes	rural	in care new clinic	1	5	0	1	0	1	married	1			44.7863	yes	2013	upperbasic/secondary
1	14	2		14	1	1	0	0	1	0	0	0	0	1	0	5	5	1	Lusaka	2016-02-26	yes	rural	in care new clinic	1	1	0	0	1	1	married	1			44.7863	yes	2013	upperbasic/secondary
1	15	1		15	0	0	0	1	1	0	0	0	0	1	1	20	3	1	Lusaka	2016-02-26	yes	rural	in care new clinic	1	1	0	1	0	1	married	1			44.7863	yes	2013	upperbasic/secondary
1	15	2		15	1	0	1	0	0	1	0	0	1	0	0	10	5	1	Lusaka	2016-02-26	yes	rural	in care new clinic	1	3	0	0	1	1	married	1			44.7863	yes	2013	upperbasic/secondary
1	16	1		16	0	1	0	0	0	0	1	0	0	1	1	5	5	1	Lusaka	2016-02-26	yes	rural	in care new clinic	1	5	0	0	1	1	married	1			44.7863	yes	2013	upperbasic/secondary
1	16	2		16	1	0	0	1	1	0	0	0	1	0	0	20	1	1	Lusaka	2016-02-26	yes	rural	in care new clinic	1	1	1	0	0	1	married	1			44.7863	yes	2013	upperbasic/secondary
1	17	1		17	0	0	1	0	1	0	0	0	1	0	1	10	5	1	Lusaka	2016-02-26	yes	rural	in care new clinic	1	1	0	0	1	1	married	1			44.7863	yes	2013	upperbasic/secondary
1	17	2		17	1	1	0	0	0	1	0	1	0	0	0	5	1	1	Lusaka	2016-02-26	yes	rural	in care new clinic	1	3	1	0	0	1	married	1			44.7863	yes	2013	upperbasic/secondary
1	18	1		18	0	0	0	1	0	1	0	1	0	0	1	20	5	1	Lusaka	2016-02-26	yes	rural	in care new clinic	1	3	0	0	1	1	married	1			44.7863	yes	2013	upperbasic/secondary
1	18	2		18	1	0	1	0	0	0	1	0	0	1	0	10	1	1	Lusaka	2016-02-26	yes	rural	in care new clinic	1	5	1	0	0	1	married	1			44.7863	yes	2013	upperbasic/secondary
2	1	1	0	19	0	1	0	0	1	0	0	1	0	0	0	5	1	1	Lusaka	2016-02-18	yes	urban	in care new clinic	1	1	1	0	0	1	married				48.9151	yes	2013	upperbasic/secondary
2	1	2	1	19	1	0	0	1	0	1	0	0	0	1	1	20	3	1	Lusaka	2016-02-18	yes	urban	in care new clinic	1	3	0	1	0	1	married				48.9151	yes	2013	upperbasic/secondary
2	2	1	0	20	0	0	1	0	0	1	0	0	0	1	0	10	1	1	Lusaka	2016-02-18	yes	urban	in care new clinic	1	3	1	0	0	1	married				48.9151	yes	2013	upperbasic/secondary
2	2	2	1	20	1	1	0	0	0	0	1	0	1	0	1	5	3	1	Lusaka	2016-02-18	yes	urban	in care new clinic	1	5	0	1	0	1	married				48.9151	yes	2013	upperbasic/secondary
2	3	1	1	21	0	0	0	1	0	0	1	0	1	0	0	20	1	1	Lusaka	2016-02-18	yes	urban	in care new clinic	1	5	1	0	0	1	married				48.9151	yes	2013	upperbasic/secondary
2	3	2	0	21	1	0	1	0	1	0	0	1	0	0	1	10	3	1	Lusaka	2016-02-18	yes	urban	in care new clinic	1	1	0	1	0	1	married				48.9151	yes	2013	upperbasic/secondary
2	4	1	1	22	0	1	0	0	0	1	0	0	1	0	0	5	3	1	Lusaka	2016-02-18	yes	urban	in care new clinic	1	3	0	1	0	1	married				48.9151	yes	2013	upperbasic/secondary
2	4	2	0	22	1	0	0	1	0	0	1	1	0	0	1	20	5	1	Lusaka	2016-02-18	yes	urban	in care new clinic	1	5	0	0	1	1	married				48.9151	yes	2013	upperbasic/secondary
2	5	1	1	23	0	0	1	0	0	0	1	1	0	0	0	10	3	1	Lusaka	2016-02-18	yes	urban	in care new clinic	1	5	0	1	0	1	married				48.9151	yes	2013	upperbasic/secondary
2	5	2	0	23	1	1	0	0	1	0	0	0	0	1	1	5	5	1	Lusaka	2016-02-18	yes	urban	in care new clinic	1	1	0	0	1	1	married				48.9151	yes	2013	upperbasic/secondary
2	6	1	0	24	0	0	0	1	1	0	0	0	0	1	0	20	3	1	Lusaka	2016-02-18	yes	urban	in care new clinic	1	1	0	1	0	1	married				48.9151	yes	2013	upperbasic/secondary
2	6	2	1	24	1	0	1	0	0	1	0	0	1	0	1	10	5	1	Lusaka	2016-02-18	yes	urban	in care new clinic	1	3	0	0	1	1	married				48.9151	yes	2013	upperbasic/secondary
2	7	1	1	25	0	1	0	0	0	0	1	0	0	1	0	5	5	1	Lusaka	2016-02-18	yes	urban	in care new clinic	1	5	0	0	1	1	married				48.9151	yes	2013	upperbasic/secondary
2	7	2	0	25	1	0	0	1	1	0	0	0	1	0	1	20	1	1	Lusaka	2016-02-18	yes	urban	in care new clinic	1	1	1	0	0	1	married				48.9151	yes	2013	upperbasic/secondary
2	8	1	0	26	0	0	1	0	1	0	0	0	1	0	0	10	5	1	Lusaka	2016-02-18	yes	urban	in care new clinic	1	1	0	0	1	1	married				48.9151	yes	2013	upperbasic/secondary
2	8	2	1	26	1	1	0	0	0	1	0	1	0	0	1	5	1	1	Lusaka	2016-02-18	yes	urban	in care new clinic	1	3	1	0	0	1	married				48.9151	yes	2013	upperbasic/secondary
2	9	1	0	27	0	0	0	1	0	1	0	1	0	0	0	20	5	1	Lusaka	2016-02-18	yes	urban	in care new clinic	1	3	0	0	1	1	married				48.9151	yes	2013	upperbasic/secondary
2	9	2	1	27	1	0	1	0	0	0	1	0	0	1	0	10	1	1	Lusaka	2016-02-18	yes	urban	in care new clinic	1	5	1	0	0	1	married				48.9151	yes	2013	upperbasic/secondary
2	10	1		28	0	1	0	0	1	0	0	1	0	0	1	5	1	1	Lusaka	2016-02-18	yes	urban	in care new clinic	1	1	1	0	0	1	married				48.9151	yes	2013	upperbasic/secondary
2	10	2		28	1	0	0	1	0	1	0	0	0	1	0	20	3	1	Lusaka	2016-02-18	yes	urban	in care new clinic	1	3	0	1	0	1	married				48.9151	yes	2013	upperbasic/secondary
2	11	1		29	0	0	1	0	0	1	0	0	0	1	1	10	1	1	Lusaka	2016-02-18	yes	urban	in care new clinic	1	3	1	0	0	1	married				48.9151	yes	2013	upperbasic/secondary
2	11	2		29	1	1	0	0	0	0	1	0	1	0	0	5	3	1	Lusaka	2016-02-18	yes	urban	in care new clinic	1	5	0	1	0	1	married				48.9151	yes	2013	upperbasic/secondary
2	12	1		30	0	0	0	1	0	0	1	0	1	0	1	20	1	1	Lusaka	2016-02-18	yes	urban	in care new clinic	1	5	1	0	0	1	married				48.9151	yes	2013	upperbasic/secondary
2	12	2		30	1	0	1	0	1	0	0	1	0	0	0	10	3	1	Lusaka	2016-02-18	yes	urban	in care new clinic	1	1	0	1	0	1	married				48.9151	yes	2013	upperbasic/secondary
2	13	1		31	0	1	0	0	0	1	0	0	1	0	1	5	3	1	Lusaka	2016-02-18	yes	urban	in care new clinic	1	3	0	1	0	1	married				48.9151	yes	2013	upperbasic/secondary
2	13	2		31	1	0	0	1	0	0	1	1	0	0	0	20	5	1	Lusaka	2016-02-18	yes	urban	in care new clinic	1	5	0	0	1	1	married				48.9151	yes	2013	upperbasic/secondary
2	14	1		32	0	0	1	0	0	0	1	1	0	0	1	10	3	1	Lusaka	2016-02-18	yes	urban	in care new clinic	1	5	0	1	0	1	married				48.9151	yes	2013	upperbasic/secondary
2	14	2		32	1	1	0	0	1	0	0	0	0	1	0	5	5	1	Lusaka	2016-02-18	yes	urban	in care new clinic	1	1	0	0	1	1	married				48.9151	yes	2013	upperbasic/secondary
2	15	1		33	0	0	0	1	1	0	0	0	0	1	1	20	3	1	Lusaka	2016-02-18	yes	urban	in care new clinic	1	1	0	1	0	1	married				48.9151	yes	2013	upperbasic/secondary
2	15	2		33	1	0	1	0	0	1	0	0	1	0	0	10	5	1	Lusaka	2016-02-18	yes	urban	in care new clinic	1	3	0	0	1	1	married				48.9151	yes	2013	upperbasic/secondary
2	16	1		34	0	1	0	0	0	0	1	0	0	1	1	5	5	1	Lusaka	2016-02-18	yes	urban	in care new clinic	1	5	0	0	1	1	married				48.9151	yes	2013	upperbasic/secondary
2	16	2		34	1	0	0	1	1	0	0	0	1	0	0	20	1	1	Lusaka	2016-02-18	yes	urban	in care new clinic	1	1	1	0	0	1	married				48.9151	yes	2013	upperbasic/secondary
2	17	1		35	0	0	1	0	1	0	0	0	1	0	1	10	5	1	Lusaka	2016-02-18	yes	urban	in care new clinic	1	1	0	0	1	1	married				48.9151	yes	2013	upperbasic/secondary
2	17	2		35	1	1	0	0	0	1	0	1	0	0	0	5	1	1	Lusaka	2016-02-18	yes	urban	in care new clinic	1	3	1	0	0	1	married				48.9151	yes	2013	upperbasic/secondary
2	18	1		36	0	0	0	1	0	1	0	1	0	0	1	20	5	1	Lusaka	2016-02-18	yes	urban	in care new clinic	1	3	0	0	1	1	married				48.9151	yes	2013	upperbasic/secondary
2	18	2		36	1	0	1	0	0	0	1	0	0	1	0	10	1	1	Lusaka	2016-02-18	yes	urban	in care new clinic	1	5	1	0	0	1	married				48.9151	yes	2013	upperbasic/secondary
3	1	1	0	37	0	1	0	0	1	0	0	1	0	0	0	5	1	0	Lusaka	2016-04-25	yes	urban	not in care, alive	1	1	1	0	0	1	widowed	1	2	142	42.5205	yes	2008	lower-mid basic
3	1	2	1	37	1	0	0	1	0	1	0	0	0	1	1	20	3	0	Lusaka	2016-04-25	yes	urban	not in care, alive	1	3	0	1	0	1	widowed	1	2	142	42.5205	yes	2008	lower-mid basic
3	2	1	0	38	0	0	1	0	0	1	0	0	0	1	0	10	1	0	Lusaka	2016-04-25	yes	urban	not in care, alive	1	3	1	0	0	1	widowed	1	2	142	42.5205	yes	2008	lower-mid basic
3	2	2	1	38	1	1	0	0	0	0	1	0	1	0	1	5	3	0	Lusaka	2016-04-25	yes	urban	not in care, alive	1	5	0	1	0	1	widowed	1	2	142	42.5205	yes	2008	lower-mid basic
3	3	1	1	39	0	0	0	1	0	0	1	0	1	0	0	20	1	0	Lusaka	2016-04-25	yes	urban	not in care, alive	1	5	1	0	0	1	widowed	1	2	142	42.5205	yes	2008	lower-mid basic
3	3	2	0	39	1	0	1	0	1	0	0	1	0	0	1	10	3	0	Lusaka	2016-04-25	yes	urban	not in care, alive	1	1	0	1	0	1	widowed	1	2	142	42.5205	yes	2008	lower-mid basic
3	4	1	0	40	0	1	0	0	0	1	0	0	1	0	0	5	3	0	Lusaka	2016-04-25	yes	urban	not in care, alive	1	3	0	1	0	1	widowed	1	2	142	42.5205	yes	2008	lower-mid basic
3	4	2	1	40	1	0	0	1	0	0	1	1	0	0	1	20	5	0	Lusaka	2016-04-25	yes	urban	not in care, alive	1	5	0	0	1	1	widowed	1	2	142	42.5205	yes	2008	lower-mid basic
3	5	1	1	41	0	0	1	0	0	0	1	1	0	0	0	10	3	0	Lusaka	2016-04-25	yes	urban	not in care, alive	1	5	0	1	0	1	widowed	1	2	142	42.5205	yes	2008	lower-mid basic
3	5	2	0	41	1	1	0	0	1	0	0	0	0	1	1	5	5	0	Lusaka	2016-04-25	yes	urban	not in care, alive	1	1	0	0	1	1	widowed	1	2	142	42.5205	yes	2008	lower-mid basic
3	6	1	0	42	0	0	0	1	1	0	0	0	0	1	0	20	3	0	Lusaka	2016-04-25	yes	urban	not in care, alive	1	1	0	1	0	1	widowed	1	2	142	42.5205	yes	2008	lower-mid basic
3	6	2	1	42	1	0	1	0	0	1	0	0	1	0	1	10	5	0	Lusaka	2016-04-25	yes	urban	not in care, alive	1	3	0	0	1	1	widowed	1	2	142	42.5205	yes	2008	lower-mid basic
3	7	1	1	43	0	1	0	0	0	0	1	0	0	1	0	5	5	0	Lusaka	2016-04-25	yes	urban	not in care, alive	1	5	0	0	1	1	widowed	1	2	142	42.5205	yes	2008	lower-mid basic
3	7	2	0	43	1	0	0	1	1	0	0	0	1	0	1	20	1	0	Lusaka	2016-04-25	yes	urban	not in care, alive	1	1	1	0	0	1	widowed	1	2	142	42.5205	yes	2008	lower-mid basic
3	8	1	0	44	0	0	1	0	1	0	0	0	1	0	0	10	5	0	Lusaka	2016-04-25	yes	urban	not in care, alive	1	1	0	0	1	1	widowed	1	2	142	42.5205	yes	2008	lower-mid basic
3	8	2	1	44	1	1	0	0	0	1	0	1	0	0	1	5	1	0	Lusaka	2016-04-25	yes	urban	not in care, alive	1	3	1	0	0	1	widowed	1	2	142	42.5205	yes	2008	lower-mid basic
3	9	1	0	45	0	0	0	1	0	1	0	1	0	0	0	20	5	0	Lusaka	2016-04-25	yes	urban	not in care, alive	1	3	0	0	1	1	widowed	1	2	142	42.5205	yes	2008	lower-mid basic
3	9	2	1	45	1	0	1	0	0	0	1	0	0	1	0	10	1	0	Lusaka	2016-04-25	yes	urban	not in care, alive	1	5	1	0	0	1	widowed	1	2	142	42.5205	yes	2008	lower-mid basic
3	10	1		46	0	1	0	0	1	0	0	1	0	0	1	5	1	0	Lusaka	2016-04-25	yes	urban	not in care, alive	1	1	1	0	0	1	widowed	1	2	142	42.5205	yes	2008	lower-mid basic
3	10	2		46	1	0	0	1	0	1	0	0	0	1	0	20	3	0	Lusaka	2016-04-25	yes	urban	not in care, alive	1	3	0	1	0	1	widowed	1	2	142	42.5205	yes	2008	lower-mid basic
3	11	1		47	0	0	1	0	0	1	0	0	0	1	1	10	1	0	Lusaka	2016-04-25	yes	urban	not in care, alive	1	3	1	0	0	1	widowed	1	2	142	42.5205	yes	2008	lower-mid basic
3	11	2		47	1	1	0	0	0	0	1	0	1	0	0	5	3	0	Lusaka	2016-04-25	yes	urban	not in care, alive	1	5	0	1	0	1	widowed	1	2	142	42.5205	yes	2008	lower-mid basic
3	12	1		48	0	0	0	1	0	0	1	0	1	0	1	20	1	0	Lusaka	2016-04-25	yes	urban	not in care, alive	1	5	1	0	0	1	widowed	1	2	142	42.5205	yes	2008	lower-mid basic
3	12	2		48	1	0	1	0	1	0	0	1	0	0	0	10	3	0	Lusaka	2016-04-25	yes	urban	not in care, alive	1	1	0	1	0	1	widowed	1	2	142	42.5205	yes	2008	lower-mid basic
3	13	1		49	0	1	0	0	0	1	0	0	1	0	1	5	3	0	Lusaka	2016-04-25	yes	urban	not in care, alive	1	3	0	1	0	1	widowed	1	2	142	42.5205	yes	2008	lower-mid basic
3	13	2		49	1	0	0	1	0	0	1	1	0	0	0	20	5	0	Lusaka	2016-04-25	yes	urban	not in care, alive	1	5	0	0	1	1	widowed	1	2	142	42.5205	yes	2008	lower-mid basic
3	14	1		50	0	0	1	0	0	0	1	1	0	0	1	10	3	0	Lusaka	2016-04-25	yes	urban	not in care, alive	1	5	0	1	0	1	widowed	1	2	142	42.5205	yes	2008	lower-mid basic
3	14	2		50	1	1	0	0	1	0	0	0	0	1	0	5	5	0	Lusaka	2016-04-25	yes	urban	not in care, alive	1	1	0	0	1	1	widowed	1	2	142	42.5205	yes	2008	lower-mid basic
3	15	1		51	0	0	0	1	1	0	0	0	0	1	1	20	3	0	Lusaka	2016-04-25	yes	urban	not in care, alive	1	1	0	1	0	1	widowed	1	2	142	42.5205	yes	2008	lower-mid basic
3	15	2		51	1	0	1	0	0	1	0	0	1	0	0	10	5	0	Lusaka	2016-04-25	yes	urban	not in care, alive	1	3	0	0	1	1	widowed	1	2	142	42.5205	yes	2008	lower-mid basic
3	16	1		52	0	1	0	0	0	0	1	0	0	1	1	5	5	0	Lusaka	2016-04-25	yes	urban	not in care, alive	1	5	0	0	1	1	widowed	1	2	142	42.5205	yes	2008	lower-mid basic
3	16	2		52	1	0	0	1	1	0	0	0	1	0	0	20	1	0	Lusaka	2016-04-25	yes	urban	not in care, alive	1	1	1	0	0	1	widowed	1	2	142	42.5205	yes	2008	lower-mid basic
3	17	1		53	0	0	1	0	1	0	0	0	1	0	1	10	5	0	Lusaka	2016-04-25	yes	urban	not in care, alive	1	1	0	0	1	1	widowed	1	2	142	42.5205	yes	2008	lower-mid basic
3	17	2		53	1	1	0	0	0	1	0	1	0	0	0	5	1	0	Lusaka	2016-04-25	yes	urban	not in care, alive	1	3	1	0	0	1	widowed	1	2	142	42.5205	yes	2008	lower-mid basic
3	18	1		54	0	0	0	1	0	1	0	1	0	0	1	20	5	0	Lusaka	2016-04-25	yes	urban	not in care, alive	1	3	0	0	1	1	widowed	1	2	142	42.5205	yes	2008	lower-mid basic
3	18	2		54	1	0	1	0	0	0	1	0	0	1	0	10	1	0	Lusaka	2016-04-25	yes	urban	not in care, alive	1	5	1	0	0	1	widowed	1	2	142	42.5205	yes	2008	lower-mid basic
4	1	1		55	0	1	0	0	1	0	0	1	0	0	0	5	1	1	Lusaka	2016-04-21	yes	urban	not in care, alive		1	1	0	0	1	married		1	350	34.5288	yes	2012	lower-mid basic
4	1	2		55	1	0	0	1	0	1	0	0	0	1	1	20	3	1	Lusaka	2016-04-21	yes	urban	not in care, alive		3	0	1	0	1	married		1	350	34.5288	yes	2012	lower-mid basic
4	2	1		56	0	0	1	0	0	1	0	0	0	1	0	10	1	1	Lusaka	2016-04-21	yes	urban	not in care, alive		3	1	0	0	1	married		1	350	34.5288	yes	2012	lower-mid basic
4	2	2		56	1	1	0	0	0	0	1	0	1	0	1	5	3	1	Lusaka	2016-04-21	yes	urban	not in care, alive		5	0	1	0	1	married		1	350	34.5288	yes	2012	lower-mid basic
4	3	1		57	0	0	0	1	0	0	1	0	1	0	0	20	1	1	Lusaka	2016-04-21	yes	urban	not in care, alive		5	1	0	0	1	married		1	350	34.5288	yes	2012	lower-mid basic
4	3	2		57	1	0	1	0	1	0	0	1	0	0	1	10	3	1	Lusaka	2016-04-21	yes	urban	not in care, alive		1	0	1	0	1	married		1	350	34.5288	yes	2012	lower-mid basic
4	4	1		58	0	1	0	0	0	1	0	0	1	0	0	5	3	1	Lusaka	2016-04-21	yes	urban	not in care, alive		3	0	1	0	1	married		1	350	34.5288	yes	2012	lower-mid basic
4	4	2		58	1	0	0	1	0	0	1	1	0	0	1	20	5	1	Lusaka	2016-04-21	yes	urban	not in care, alive		5	0	0	1	1	married		1	350	34.5288	yes	2012	lower-mid basic
4	5	1		59	0	0	1	0	0	0	1	1	0	0	0	10	3	1	Lusaka	2016-04-21	yes	urban	not in care, alive		5	0	1	0	1	married		1	350	34.5288	yes	2012	lower-mid basic
4	5	2		59	1	1	0	0	1	0	0	0	0	1	1	5	5	1	Lusaka	2016-04-21	yes	urban	not in care, alive		1	0	0	1	1	married		1	350	34.5288	yes	2012	lower-mid basic
4	6	1		60	0	0	0	1	1	0	0	0	0	1	0	20	3	1	Lusaka	2016-04-21	yes	urban	not in care, alive		1	0	1	0	1	married		1	350	34.5288	yes	2012	lower-mid basic
4	6	2		60	1	0	1	0	0	1	0	0	1	0	1	10	5	1	Lusaka	2016-04-21	yes	urban	not in care, alive		3	0	0	1	1	married		1	350	34.5288	yes	2012	lower-mid basic
4	7	1		61	0	1	0	0	0	0	1	0	0	1	0	5	5	1	Lusaka	2016-04-21	yes	urban	not in care, alive		5	0	0	1	1	married		1	350	34.5288	yes	2012	lower-mid basic
4	7	2		61	1	0	0	1	1	0	0	0	1	0	1	20	1	1	Lusaka	2016-04-21	yes	urban	not in care, alive		1	1	0	0	1	married		1	350	34.5288	yes	2012	lower-mid basic
4	8	1		62	0	0	1	0	1	0	0	0	1	0	0	10	5	1	Lusaka	2016-04-21	yes	urban	not in care, alive		1	0	0	1	1	married		1	350	34.5288	yes	2012	lower-mid basic
4	8	2		62	1	1	0	0	0	1	0	1	0	0	1	5	1	1	Lusaka	2016-04-21	yes	urban	not in care, alive		3	1	0	0	1	married		1	350	34.5288	yes	2012	lower-mid basic
4	9	1		63	0	0	0	1	0	1	0	1	0	0	0	20	5	1	Lusaka	2016-04-21	yes	urban	not in care, alive		3	0	0	1	1	married		1	350	34.5288	yes	2012	lower-mid basic
4	9	2		63	1	0	1	0	0	0	1	0	0	1	0	10	1	1	Lusaka	2016-04-21	yes	urban	not in care, alive		5	1	0	0	1	married		1	350	34.5288	yes	2012	lower-mid basic
4	10	1	0	64	0	1	0	0	1	0	0	1	0	0	1	5	1	1	Lusaka	2016-04-21	yes	urban	not in care, alive		1	1	0	0	1	married		1	350	34.5288	yes	2012	lower-mid basic
4	10	2	1	64	1	0	0	1	0	1	0	0	0	1	0	20	3	1	Lusaka	2016-04-21	yes	urban	not in care, alive		3	0	1	0	1	married		1	350	34.5288	yes	2012	lower-mid basic
4	11	1	0	65	0	0	1	0	0	1	0	0	0	1	1	10	1	1	Lusaka	2016-04-21	yes	urban	not in care, alive		3	1	0	0	1	married		1	350	34.5288	yes	2012	lower-mid basic
4	11	2	1	65	1	1	0	0	0	0	1	0	1	0	0	5	3	1	Lusaka	2016-04-21	yes	urban	not in care, alive		5	0	1	0	1	married		1	350	34.5288	yes	2012	lower-mid basic
4	12	1	0	66	0	0	0	1	0	0	1	0	1	0	1	20	1	1	Lusaka	2016-04-21	yes	urban	not in care, alive		5	1	0	0	1	married		1	350	34.5288	yes	2012	lower-mid basic
4	12	2	1	66	1	0	1	0	1	0	0	1	0	0	0	10	3	1	Lusaka	2016-04-21	yes	urban	not in care, alive		1	0	1	0	1	married		1	350	34.5288	yes	2012	lower-mid basic
4	13	1	0	67	0	1	0	0	0	1	0	0	1	0	1	5	3	1	Lusaka	2016-04-21	yes	urban	not in care, alive		3	0	1	0	1	married		1	350	34.5288	yes	2012	lower-mid basic
4	13	2	1	67	1	0	0	1	0	0	1	1	0	0	0	20	5	1	Lusaka	2016-04-21	yes	urban	not in care, alive		5	0	0	1	1	married		1	350	34.5288	yes	2012	lower-mid basic
4	14	1	0	68	0	0	1	0	0	0	1	1	0	0	1	10	3	1	Lusaka	2016-04-21	yes	urban	not in care, alive		5	0	1	0	1	married		1	350	34.5288	yes	2012	lower-mid basic
4	14	2	1	68	1	1	0	0	1	0	0	0	0	1	0	5	5	1	Lusaka	2016-04-21	yes	urban	not in care, alive		1	0	0	1	1	married		1	350	34.5288	yes	2012	lower-mid basic
4	15	1	0	69	0	0	0	1	1	0	0	0	0	1	1	20	3	1	Lusaka	2016-04-21	yes	urban	not in care, alive		1	0	1	0	1	married		1	350	34.5288	yes	2012	lower-mid basic
4	15	2	1	69	1	0	1	0	0	1	0	0	1	0	0	10	5	1	Lusaka	2016-04-21	yes	urban	not in care, alive		3	0	0	1	1	married		1	350	34.5288	yes	2012	lower-mid basic
4	16	1	1	70	0	1	0	0	0	0	1	0	0	1	1	5	5	1	Lusaka	2016-04-21	yes	urban	not in care, alive		5	0	0	1	1	married		1	350	34.5288	yes	2012	lower-mid basic
4	16	2	0	70	1	0	0	1	1	0	0	0	1	0	0	20	1	1	Lusaka	2016-04-21	yes	urban	not in care, alive		1	1	0	0	1	married		1	350	34.5288	yes	2012	lower-mid basic
4	17	1		71	0	0	1	0	1	0	0	0	1	0	1	10	5	1	Lusaka	2016-04-21	yes	urban	not in care, alive		1	0	0	1	1	married		1	350	34.5288	yes	2012	lower-mid basic
4	17	2		71	1	1	0	0	0	1	0	1	0	0	0	5	1	1	Lusaka	2016-04-21	yes	urban	not in care, alive		3	1	0	0	1	married		1	350	34.5288	yes	2012	lower-mid basic
4	18	1		72	0	0	0	1	0	1	0	1	0	0	1	20	5	1	Lusaka	2016-04-21	yes	urban	not in care, alive		3	0	0	1	1	married		1	350	34.5288	yes	2012	lower-mid basic
4	18	2		72	1	0	1	0	0	0	1	0	0	1	0	10	1	1	Lusaka	2016-04-21	yes	urban	not in care, alive		5	1	0	0	1	married		1	350	34.5288	yes	2012	lower-mid basic
5	1	1		73	0	1	0	0	1	0	0	1	0	0	0	5	1	0	Lusaka	2015-12-16	yes	urban	not in care, alive		1	1	0	0	1	divorced	1	1	499	36.2795	yes	2013	upperbasic/secondary
5	1	2		73	1	0	0	1	0	1	0	0	0	1	1	20	3	0	Lusaka	2015-12-16	yes	urban	not in care, alive		3	0	1	0	1	divorced	1	1	499	36.2795	yes	2013	upperbasic/secondary
5	2	1		74	0	0	1	0	0	1	0	0	0	1	0	10	1	0	Lusaka	2015-12-16	yes	urban	not in care, alive		3	1	0	0	1	divorced	1	1	499	36.2795	yes	2013	upperbasic/secondary
5	2	2		74	1	1	0	0	0	0	1	0	1	0	1	5	3	0	Lusaka	2015-12-16	yes	urban	not in care, alive		5	0	1	0	1	divorced	1	1	499	36.2795	yes	2013	upperbasic/secondary
5	3	1		75	0	0	0	1	0	0	1	0	1	0	0	20	1	0	Lusaka	2015-12-16	yes	urban	not in care, alive		5	1	0	0	1	divorced	1	1	499	36.2795	yes	2013	upperbasic/secondary
5	3	2		75	1	0	1	0	1	0	0	1	0	0	1	10	3	0	Lusaka	2015-12-16	yes	urban	not in care, alive		1	0	1	0	1	divorced	1	1	499	36.2795	yes	2013	upperbasic/secondary
5	4	1		76	0	1	0	0	0	1	0	0	1	0	0	5	3	0	Lusaka	2015-12-16	yes	urban	not in care, alive		3	0	1	0	1	divorced	1	1	499	36.2795	yes	2013	upperbasic/secondary
5	4	2		76	1	0	0	1	0	0	1	1	0	0	1	20	5	0	Lusaka	2015-12-16	yes	urban	not in care, alive		5	0	0	1	1	divorced	1	1	499	36.2795	yes	2013	upperbasic/secondary
5	5	1		77	0	0	1	0	0	0	1	1	0	0	0	10	3	0	Lusaka	2015-12-16	yes	urban	not in care, alive		5	0	1	0	1	divorced	1	1	499	36.2795	yes	2013	upperbasic/secondary
5	5	2		77	1	1	0	0	1	0	0	0	0	1	1	5	5	0	Lusaka	2015-12-16	yes	urban	not in care, alive		1	0	0	1	1	divorced	1	1	499	36.2795	yes	2013	upperbasic/secondary
5	6	1		78	0	0	0	1	1	0	0	0	0	1	0	20	3	0	Lusaka	2015-12-16	yes	urban	not in care, alive		1	0	1	0	1	divorced	1	1	499	36.2795	yes	2013	upperbasic/secondary
5	6	2		78	1	0	1	0	0	1	0	0	1	0	1	10	5	0	Lusaka	2015-12-16	yes	urban	not in care, alive		3	0	0	1	1	divorced	1	1	499	36.2795	yes	2013	upperbasic/secondary
5	7	1		79	0	1	0	0	0	0	1	0	0	1	0	5	5	0	Lusaka	2015-12-16	yes	urban	not in care, alive		5	0	0	1	1	divorced	1	1	499	36.2795	yes	2013	upperbasic/secondary
5	7	2		79	1	0	0	1	1	0	0	0	1	0	1	20	1	0	Lusaka	2015-12-16	yes	urban	not in care, alive		1	1	0	0	1	divorced	1	1	499	36.2795	yes	2013	upperbasic/secondary
5	8	1		80	0	0	1	0	1	0	0	0	1	0	0	10	5	0	Lusaka	2015-12-16	yes	urban	not in care, alive		1	0	0	1	1	divorced	1	1	499	36.2795	yes	2013	upperbasic/secondary
5	8	2		80	1	1	0	0	0	1	0	1	0	0	1	5	1	0	Lusaka	2015-12-16	yes	urban	not in care, alive		3	1	0	0	1	divorced	1	1	499	36.2795	yes	2013	upperbasic/secondary
5	9	1		81	0	0	0	1	0	1	0	1	0	0	0	20	5	0	Lusaka	2015-12-16	yes	urban	not in care, alive		3	0	0	1	1	divorced	1	1	499	36.2795	yes	2013	upperbasic/secondary
5	9	2		81	1	0	1	0	0	0	1	0	0	1	0	10	1	0	Lusaka	2015-12-16	yes	urban	not in care, alive		5	1	0	0	1	divorced	1	1	499	36.2795	yes	2013	upperbasic/secondary
5	10	1	1	82	0	1	0	0	1	0	0	1	0	0	1	5	1	0	Lusaka	2015-12-16	yes	urban	not in care, alive		1	1	0	0	1	divorced	1	1	499	36.2795	yes	2013	upperbasic/secondary
5	10	2	0	82	1	0	0	1	0	1	0	0	0	1	0	20	3	0	Lusaka	2015-12-16	yes	urban	not in care, alive		3	0	1	0	1	divorced	1	1	499	36.2795	yes	2013	upperbasic/secondary
5	11	1	1	83	0	0	1	0	0	1	0	0	0	1	1	10	1	0	Lusaka	2015-12-16	yes	urban	not in care, alive		3	1	0	0	1	divorced	1	1	499	36.2795	yes	2013	upperbasic/secondary
5	11	2	0	83	1	1	0	0	0	0	1	0	1	0	0	5	3	0	Lusaka	2015-12-16	yes	urban	not in care, alive		5	0	1	0	1	divorced	1	1	499	36.2795	yes	2013	upperbasic/secondary
5	12	1	1	84	0	0	0	1	0	0	1	0	1	0	1	20	1	0	Lusaka	2015-12-16	yes	urban	not in care, alive		5	1	0	0	1	divorced	1	1	499	36.2795	yes	2013	upperbasic/secondary
5	12	2	0	84	1	0	1	0	1	0	0	1	0	0	0	10	3	0	Lusaka	2015-12-16	yes	urban	not in care, alive		1	0	1	0	1	divorced	1	1	499	36.2795	yes	2013	upperbasic/secondary
5	13	1	1	85	0	1	0	0	0	1	0	0	1	0	1	5	3	0	Lusaka	2015-12-16	yes	urban	not in care, alive		3	0	1	0	1	divorced	1	1	499	36.2795	yes	2013	upperbasic/secondary
5	13	2	0	85	1	0	0	1	0	0	1	1	0	0	0	20	5	0	Lusaka	2015-12-16	yes	urban	not in care, alive		5	0	0	1	1	divorced	1	1	499	36.2795	yes	2013	upperbasic/secondary
5	14	1	1	86	0	0	1	0	0	0	1	1	0	0	1	10	3	0	Lusaka	2015-12-16	yes	urban	not in care, alive		5	0	1	0	1	divorced	1	1	499	36.2795	yes	2013	upperbasic/secondary
5	14	2	0	86	1	1	0	0	1	0	0	0	0	1	0	5	5	0	Lusaka	2015-12-16	yes	urban	not in care, alive		1	0	0	1	1	divorced	1	1	499	36.2795	yes	2013	upperbasic/secondary
5	15	1	1	87	0	0	0	1	1	0	0	0	0	1	1	20	3	0	Lusaka	2015-12-16	yes	urban	not in care, alive		1	0	1	0	1	divorced	1	1	499	36.2795	yes	2013	upperbasic/secondary
5	15	2	0	87	1	0	1	0	0	1	0	0	1	0	0	10	5	0	Lusaka	2015-12-16	yes	urban	not in care, alive		3	0	0	1	1	divorced	1	1	499	36.2795	yes	2013	upperbasic/secondary
5	16	1	1	88	0	1	0	0	0	0	1	0	0	1	1	5	5	0	Lusaka	2015-12-16	yes	urban	not in care, alive		5	0	0	1	1	divorced	1	1	499	36.2795	yes	2013	upperbasic/secondary
5	16	2	0	88	1	0	0	1	1	0	0	0	1	0	0	20	1	0	Lusaka	2015-12-16	yes	urban	not in care, alive		1	1	0	0	1	divorced	1	1	499	36.2795	yes	2013	upperbasic/secondary
5	17	1	1	89	0	0	1	0	1	0	0	0	1	0	1	10	5	0	Lusaka	2015-12-16	yes	urban	not in care, alive		1	0	0	1	1	divorced	1	1	499	36.2795	yes	2013	upperbasic/secondary
5	17	2	0	89	1	1	0	0	0	1	0	1	0	0	0	5	1	0	Lusaka	2015-12-16	yes	urban	not in care, alive		3	1	0	0	1	divorced	1	1	499	36.2795	yes	2013	upperbasic/secondary
5	18	1	1	90	0	0	0	1	0	1	0	1	0	0	1	20	5	0	Lusaka	2015-12-16	yes	urban	not in care, alive		3	0	0	1	1	divorced	1	1	499	36.2795	yes	2013	upperbasic/secondary
5	18	2	0	90	1	0	1	0	0	0	1	0	0	1	0	10	1	0	Lusaka	2015-12-16	yes	urban	not in care, alive		5	1	0	0	1	divorced	1	1	499	36.2795	yes	2013	upperbasic/secondary
6	1	1		91	0	1	0	0	1	0	0	1	0	0	0	5	1	1	Lusaka	2016-03-24	yes	rural	not in care, alive		1	1	0	0	0	single	1	1	212	26.8411	yes	2012	lower-mid basic
6	1	2		91	1	0	0	1	0	1	0	0	0	1	1	20	3	1	Lusaka	2016-03-24	yes	rural	not in care, alive		3	0	1	0	0	single	1	1	212	26.8411	yes	2012	lower-mid basic
6	2	1		92	0	0	1	0	0	1	0	0	0	1	0	10	1	1	Lusaka	2016-03-24	yes	rural	not in care, alive		3	1	0	0	0	single	1	1	212	26.8411	yes	2012	lower-mid basic
6	2	2		92	1	1	0	0	0	0	1	0	1	0	1	5	3	1	Lusaka	2016-03-24	yes	rural	not in care, alive		5	0	1	0	0	single	1	1	212	26.8411	yes	2012	lower-mid basic
6	3	1		93	0	0	0	1	0	0	1	0	1	0	0	20	1	1	Lusaka	2016-03-24	yes	rural	not in care, alive		5	1	0	0	0	single	1	1	212	26.8411	yes	2012	lower-mid basic
6	3	2		93	1	0	1	0	1	0	0	1	0	0	1	10	3	1	Lusaka	2016-03-24	yes	rural	not in care, alive		1	0	1	0	0	single	1	1	212	26.8411	yes	2012	lower-mid basic
6	4	1		94	0	1	0	0	0	1	0	0	1	0	0	5	3	1	Lusaka	2016-03-24	yes	rural	not in care, alive		3	0	1	0	0	single	1	1	212	26.8411	yes	2012	lower-mid basic
6	4	2		94	1	0	0	1	0	0	1	1	0	0	1	20	5	1	Lusaka	2016-03-24	yes	rural	not in care, alive		5	0	0	1	0	single	1	1	212	26.8411	yes	2012	lower-mid basic
6	5	1		95	0	0	1	0	0	0	1	1	0	0	0	10	3	1	Lusaka	2016-03-24	yes	rural	not in care, alive		5	0	1	0	0	single	1	1	212	26.8411	yes	2012	lower-mid basic
6	5	2		95	1	1	0	0	1	0	0	0	0	1	1	5	5	1	Lusaka	2016-03-24	yes	rural	not in care, alive		1	0	0	1	0	single	1	1	212	26.8411	yes	2012	lower-mid basic
6	6	1		96	0	0	0	1	1	0	0	0	0	1	0	20	3	1	Lusaka	2016-03-24	yes	rural	not in care, alive		1	0	1	0	0	single	1	1	212	26.8411	yes	2012	lower-mid basic
6	6	2		96	1	0	1	0	0	1	0	0	1	0	1	10	5	1	Lusaka	2016-03-24	yes	rural	not in care, alive		3	0	0	1	0	single	1	1	212	26.8411	yes	2012	lower-mid basic
6	7	1		97	0	1	0	0	0	0	1	0	0	1	0	5	5	1	Lusaka	2016-03-24	yes	rural	not in care, alive		5	0	0	1	0	single	1	1	212	26.8411	yes	2012	lower-mid basic
6	7	2		97	1	0	0	1	1	0	0	0	1	0	1	20	1	1	Lusaka	2016-03-24	yes	rural	not in care, alive		1	1	0	0	0	single	1	1	212	26.8411	yes	2012	lower-mid basic
6	8	1		98	0	0	1	0	1	0	0	0	1	0	0	10	5	1	Lusaka	2016-03-24	yes	rural	not in care, alive		1	0	0	1	0	single	1	1	212	26.8411	yes	2012	lower-mid basic
6	8	2		98	1	1	0	0	0	1	0	1	0	0	1	5	1	1	Lusaka	2016-03-24	yes	rural	not in care, alive		3	1	0	0	0	single	1	1	212	26.8411	yes	2012	lower-mid basic
6	9	1		99	0	0	0	1	0	1	0	1	0	0	0	20	5	1	Lusaka	2016-03-24	yes	rural	not in care, alive		3	0	0	1	0	single	1	1	212	26.8411	yes	2012	lower-mid basic
6	9	2		99	1	0	1	0	0	0	1	0	0	1	0	10	1	1	Lusaka	2016-03-24	yes	rural	not in care, alive		5	1	0	0	0	single	1	1	212	26.8411	yes	2012	lower-mid basic
6	10	1	1	100	0	1	0	0	1	0	0	1	0	0	1	5	1	1	Lusaka	2016-03-24	yes	rural	not in care, alive		1	1	0	0	0	single	1	1	212	26.8411	yes	2012	lower-mid basic
6	10	2	0	100	1	0	0	1	0	1	0	0	0	1	0	20	3	1	Lusaka	2016-03-24	yes	rural	not in care, alive		3	0	1	0	0	single	1	1	212	26.8411	yes	2012	lower-mid basic
6	11	1	1	101	0	0	1	0	0	1	0	0	0	1	1	10	1	1	Lusaka	2016-03-24	yes	rural	not in care, alive		3	1	0	0	0	single	1	1	212	26.8411	yes	2012	lower-mid basic
6	11	2	0	101	1	1	0	0	0	0	1	0	1	0	0	5	3	1	Lusaka	2016-03-24	yes	rural	not in care, alive		5	0	1	0	0	single	1	1	212	26.8411	yes	2012	lower-mid basic
6	12	1	1	102	0	0	0	1	0	0	1	0	1	0	1	20	1	1	Lusaka	2016-03-24	yes	rural	not in care, alive		5	1	0	0	0	single	1	1	212	26.8411	yes	2012	lower-mid basic
6	12	2	0	102	1	0	1	0	1	0	0	1	0	0	0	10	3	1	Lusaka	2016-03-24	yes	rural	not in care, alive		1	0	1	0	0	single	1	1	212	26.8411	yes	2012	lower-mid basic
6	13	1	1	103	0	1	0	0	0	1	0	0	1	0	1	5	3	1	Lusaka	2016-03-24	yes	rural	not in care, alive		3	0	1	0	0	single	1	1	212	26.8411	yes	2012	lower-mid basic
6	13	2	0	103	1	0	0	1	0	0	1	1	0	0	0	20	5	1	Lusaka	2016-03-24	yes	rural	not in care, alive		5	0	0	1	0	single	1	1	212	26.8411	yes	2012	lower-mid basic
6	14	1	1	104	0	0	1	0	0	0	1	1	0	0	1	10	3	1	Lusaka	2016-03-24	yes	rural	not in care, alive		5	0	1	0	0	single	1	1	212	26.8411	yes	2012	lower-mid basic
6	14	2	0	104	1	1	0	0	1	0	0	0	0	1	0	5	5	1	Lusaka	2016-03-24	yes	rural	not in care, alive		1	0	0	1	0	single	1	1	212	26.8411	yes	2012	lower-mid basic
6	15	1	1	105	0	0	0	1	1	0	0	0	0	1	1	20	3	1	Lusaka	2016-03-24	yes	rural	not in care, alive		1	0	1	0	0	single	1	1	212	26.8411	yes	2012	lower-mid basic
6	15	2	0	105	1	0	1	0	0	1	0	0	1	0	0	10	5	1	Lusaka	2016-03-24	yes	rural	not in care, alive		3	0	0	1	0	single	1	1	212	26.8411	yes	2012	lower-mid basic
6	16	1	1	106	0	1	0	0	0	0	1	0	0	1	1	5	5	1	Lusaka	2016-03-24	yes	rural	not in care, alive		5	0	0	1	0	single	1	1	212	26.8411	yes	2012	lower-mid basic
6	16	2	0	106	1	0	0	1	1	0	0	0	1	0	0	20	1	1	Lusaka	2016-03-24	yes	rural	not in care, alive		1	1	0	0	0	single	1	1	212	26.8411	yes	2012	lower-mid basic
6	17	1	1	107	0	0	1	0	1	0	0	0	1	0	1	10	5	1	Lusaka	2016-03-24	yes	rural	not in care, alive		1	0	0	1	0	single	1	1	212	26.8411	yes	2012	lower-mid basic
6	17	2	0	107	1	1	0	0	0	1	0	1	0	0	0	5	1	1	Lusaka	2016-03-24	yes	rural	not in care, alive		3	1	0	0	0	single	1	1	212	26.8411	yes	2012	lower-mid basic
6	18	1	0	108	0	0	0	1	0	1	0	1	0	0	1	20	5	1	Lusaka	2016-03-24	yes	rural	not in care, alive		3	0	0	1	0	single	1	1	212	26.8411	yes	2012	lower-mid basic
6	18	2	1	108	1	0	1	0	0	0	1	0	0	1	0	10	1	1	Lusaka	2016-03-24	yes	rural	not in care, alive		5	1	0	0	0	single	1	1	212	26.8411	yes	2012	lower-mid basic
7	1	1		109	0	1	0	0	1	0	0	1	0	0	0	5	1	0	Lusaka	2016-04-19	no	rural	not in care, alive		1	1	0	0	0	single	0	3	456	23.2411	no	2013	upperbasic/secondary
7	1	2		109	1	0	0	1	0	1	0	0	0	1	1	20	3	0	Lusaka	2016-04-19	no	rural	not in care, alive		3	0	1	0	0	single	0	3	456	23.2411	no	2013	upperbasic/secondary
7	2	1		110	0	0	1	0	0	1	0	0	0	1	0	10	1	0	Lusaka	2016-04-19	no	rural	not in care, alive		3	1	0	0	0	single	0	3	456	23.2411	no	2013	upperbasic/secondary
7	2	2		110	1	1	0	0	0	0	1	0	1	0	1	5	3	0	Lusaka	2016-04-19	no	rural	not in care, alive		5	0	1	0	0	single	0	3	456	23.2411	no	2013	upperbasic/secondary
7	3	1		111	0	0	0	1	0	0	1	0	1	0	0	20	1	0	Lusaka	2016-04-19	no	rural	not in care, alive		5	1	0	0	0	single	0	3	456	23.2411	no	2013	upperbasic/secondary
7	3	2		111	1	0	1	0	1	0	0	1	0	0	1	10	3	0	Lusaka	2016-04-19	no	rural	not in care, alive		1	0	1	0	0	single	0	3	456	23.2411	no	2013	upperbasic/secondary
7	4	1		112	0	1	0	0	0	1	0	0	1	0	0	5	3	0	Lusaka	2016-04-19	no	rural	not in care, alive		3	0	1	0	0	single	0	3	456	23.2411	no	2013	upperbasic/secondary
7	4	2		112	1	0	0	1	0	0	1	1	0	0	1	20	5	0	Lusaka	2016-04-19	no	rural	not in care, alive		5	0	0	1	0	single	0	3	456	23.2411	no	2013	upperbasic/secondary
7	5	1		113	0	0	1	0	0	0	1	1	0	0	0	10	3	0	Lusaka	2016-04-19	no	rural	not in care, alive		5	0	1	0	0	single	0	3	456	23.2411	no	2013	upperbasic/secondary
7	5	2		113	1	1	0	0	1	0	0	0	0	1	1	5	5	0	Lusaka	2016-04-19	no	rural	not in care, alive		1	0	0	1	0	single	0	3	456	23.2411	no	2013	upperbasic/secondary
7	6	1		114	0	0	0	1	1	0	0	0	0	1	0	20	3	0	Lusaka	2016-04-19	no	rural	not in care, alive		1	0	1	0	0	single	0	3	456	23.2411	no	2013	upperbasic/secondary
7	6	2		114	1	0	1	0	0	1	0	0	1	0	1	10	5	0	Lusaka	2016-04-19	no	rural	not in care, alive		3	0	0	1	0	single	0	3	456	23.2411	no	2013	upperbasic/secondary
7	7	1		115	0	1	0	0	0	0	1	0	0	1	0	5	5	0	Lusaka	2016-04-19	no	rural	not in care, alive		5	0	0	1	0	single	0	3	456	23.2411	no	2013	upperbasic/secondary
7	7	2		115	1	0	0	1	1	0	0	0	1	0	1	20	1	0	Lusaka	2016-04-19	no	rural	not in care, alive		1	1	0	0	0	single	0	3	456	23.2411	no	2013	upperbasic/secondary
7	8	1		116	0	0	1	0	1	0	0	0	1	0	0	10	5	0	Lusaka	2016-04-19	no	rural	not in care, alive		1	0	0	1	0	single	0	3	456	23.2411	no	2013	upperbasic/secondary
7	8	2		116	1	1	0	0	0	1	0	1	0	0	1	5	1	0	Lusaka	2016-04-19	no	rural	not in care, alive		3	1	0	0	0	single	0	3	456	23.2411	no	2013	upperbasic/secondary
7	9	1		117	0	0	0	1	0	1	0	1	0	0	0	20	5	0	Lusaka	2016-04-19	no	rural	not in care, alive		3	0	0	1	0	single	0	3	456	23.2411	no	2013	upperbasic/secondary
7	9	2		117	1	0	1	0	0	0	1	0	0	1	0	10	1	0	Lusaka	2016-04-19	no	rural	not in care, alive		5	1	0	0	0	single	0	3	456	23.2411	no	2013	upperbasic/secondary
7	10	1	0	118	0	1	0	0	1	0	0	1	0	0	1	5	1	0	Lusaka	2016-04-19	no	rural	not in care, alive		1	1	0	0	0	single	0	3	456	23.2411	no	2013	upperbasic/secondary
7	10	2	1	118	1	0	0	1	0	1	0	0	0	1	0	20	3	0	Lusaka	2016-04-19	no	rural	not in care, alive		3	0	1	0	0	single	0	3	456	23.2411	no	2013	upperbasic/secondary
7	11	1	0	119	0	0	1	0	0	1	0	0	0	1	1	10	1	0	Lusaka	2016-04-19	no	rural	not in care, alive		3	1	0	0	0	single	0	3	456	23.2411	no	2013	upperbasic/secondary
7	11	2	1	119	1	1	0	0	0	0	1	0	1	0	0	5	3	0	Lusaka	2016-04-19	no	rural	not in care, alive		5	0	1	0	0	single	0	3	456	23.2411	no	2013	upperbasic/secondary
7	12	1	1	120	0	0	0	1	0	0	1	0	1	0	1	20	1	0	Lusaka	2016-04-19	no	rural	not in care, alive		5	1	0	0	0	single	0	3	456	23.2411	no	2013	upperbasic/secondary
7	12	2	0	120	1	0	1	0	1	0	0	1	0	0	0	10	3	0	Lusaka	2016-04-19	no	rural	not in care, alive		1	0	1	0	0	single	0	3	456	23.2411	no	2013	upperbasic/secondary
7	13	1	1	121	0	1	0	0	0	1	0	0	1	0	1	5	3	0	Lusaka	2016-04-19	no	rural	not in care, alive		3	0	1	0	0	single	0	3	456	23.2411	no	2013	upperbasic/secondary
7	13	2	0	121	1	0	0	1	0	0	1	1	0	0	0	20	5	0	Lusaka	2016-04-19	no	rural	not in care, alive		5	0	0	1	0	single	0	3	456	23.2411	no	2013	upperbasic/secondary
7	14	1	1	122	0	0	1	0	0	0	1	1	0	0	1	10	3	0	Lusaka	2016-04-19	no	rural	not in care, alive		5	0	1	0	0	single	0	3	456	23.2411	no	2013	upperbasic/secondary
7	14	2	0	122	1	1	0	0	1	0	0	0	0	1	0	5	5	0	Lusaka	2016-04-19	no	rural	not in care, alive		1	0	0	1	0	single	0	3	456	23.2411	no	2013	upperbasic/secondary
7	15	1	0	123	0	0	0	1	1	0	0	0	0	1	1	20	3	0	Lusaka	2016-04-19	no	rural	not in care, alive		1	0	1	0	0	single	0	3	456	23.2411	no	2013	upperbasic/secondary
7	15	2	1	123	1	0	1	0	0	1	0	0	1	0	0	10	5	0	Lusaka	2016-04-19	no	rural	not in care, alive		3	0	0	1	0	single	0	3	456	23.2411	no	2013	upperbasic/secondary
7	16	1	1	124	0	1	0	0	0	0	1	0	0	1	1	5	5	0	Lusaka	2016-04-19	no	rural	not in care, alive		5	0	0	1	0	single	0	3	456	23.2411	no	2013	upperbasic/secondary
7	16	2	0	124	1	0	0	1	1	0	0	0	1	0	0	20	1	0	Lusaka	2016-04-19	no	rural	not in care, alive		1	1	0	0	0	single	0	3	456	23.2411	no	2013	upperbasic/secondary
7	17	1	0	125	0	0	1	0	1	0	0	0	1	0	1	10	5	0	Lusaka	2016-04-19	no	rural	not in care, alive		1	0	0	1	0	single	0	3	456	23.2411	no	2013	upperbasic/secondary
7	17	2	1	125	1	1	0	0	0	1	0	1	0	0	0	5	1	0	Lusaka	2016-04-19	no	rural	not in care, alive		3	1	0	0	0	single	0	3	456	23.2411	no	2013	upperbasic/secondary
7	18	1	0	126	0	0	0	1	0	1	0	1	0	0	1	20	5	0	Lusaka	2016-04-19	no	rural	not in care, alive		3	0	0	1	0	single	0	3	456	23.2411	no	2013	upperbasic/secondary
7	18	2	1	126	1	0	1	0	0	0	1	0	0	1	0	10	1	0	Lusaka	2016-04-19	no	rural	not in care, alive		5	1	0	0	0	single	0	3	456	23.2411	no	2013	upperbasic/secondary
8	1	1		127	0	1	0	0	1	0	0	1	0	0	0	5	1	0	Lusaka	2016-05-16	yes	rural	in care new clinic		1	1	0	0	1	married	1	1	599	30.1288	no	2013	upperbasic/secondary
8	1	2		127	1	0	0	1	0	1	0	0	0	1	1	20	3	0	Lusaka	2016-05-16	yes	rural	in care new clinic		3	0	1	0	1	married	1	1	599	30.1288	no	2013	upperbasic/secondary
8	2	1		128	0	0	1	0	0	1	0	0	0	1	0	10	1	0	Lusaka	2016-05-16	yes	rural	in care new clinic		3	1	0	0	1	married	1	1	599	30.1288	no	2013	upperbasic/secondary
8	2	2		128	1	1	0	0	0	0	1	0	1	0	1	5	3	0	Lusaka	2016-05-16	yes	rural	in care new clinic		5	0	1	0	1	married	1	1	599	30.1288	no	2013	upperbasic/secondary
8	3	1		129	0	0	0	1	0	0	1	0	1	0	0	20	1	0	Lusaka	2016-05-16	yes	rural	in care new clinic		5	1	0	0	1	married	1	1	599	30.1288	no	2013	upperbasic/secondary
8	3	2		129	1	0	1	0	1	0	0	1	0	0	1	10	3	0	Lusaka	2016-05-16	yes	rural	in care new clinic		1	0	1	0	1	married	1	1	599	30.1288	no	2013	upperbasic/secondary
8	4	1		130	0	1	0	0	0	1	0	0	1	0	0	5	3	0	Lusaka	2016-05-16	yes	rural	in care new clinic		3	0	1	0	1	married	1	1	599	30.1288	no	2013	upperbasic/secondary
8	4	2		130	1	0	0	1	0	0	1	1	0	0	1	20	5	0	Lusaka	2016-05-16	yes	rural	in care new clinic		5	0	0	1	1	married	1	1	599	30.1288	no	2013	upperbasic/secondary
8	5	1		131	0	0	1	0	0	0	1	1	0	0	0	10	3	0	Lusaka	2016-05-16	yes	rural	in care new clinic		5	0	1	0	1	married	1	1	599	30.1288	no	2013	upperbasic/secondary
8	5	2		131	1	1	0	0	1	0	0	0	0	1	1	5	5	0	Lusaka	2016-05-16	yes	rural	in care new clinic		1	0	0	1	1	married	1	1	599	30.1288	no	2013	upperbasic/secondary
8	6	1		132	0	0	0	1	1	0	0	0	0	1	0	20	3	0	Lusaka	2016-05-16	yes	rural	in care new clinic		1	0	1	0	1	married	1	1	599	30.1288	no	2013	upperbasic/secondary
8	6	2		132	1	0	1	0	0	1	0	0	1	0	1	10	5	0	Lusaka	2016-05-16	yes	rural	in care new clinic		3	0	0	1	1	married	1	1	599	30.1288	no	2013	upperbasic/secondary
8	7	1		133	0	1	0	0	0	0	1	0	0	1	0	5	5	0	Lusaka	2016-05-16	yes	rural	in care new clinic		5	0	0	1	1	married	1	1	599	30.1288	no	2013	upperbasic/secondary
8	7	2		133	1	0	0	1	1	0	0	0	1	0	1	20	1	0	Lusaka	2016-05-16	yes	rural	in care new clinic		1	1	0	0	1	married	1	1	599	30.1288	no	2013	upperbasic/secondary
8	8	1		134	0	0	1	0	1	0	0	0	1	0	0	10	5	0	Lusaka	2016-05-16	yes	rural	in care new clinic		1	0	0	1	1	married	1	1	599	30.1288	no	2013	upperbasic/secondary
8	8	2		134	1	1	0	0	0	1	0	1	0	0	1	5	1	0	Lusaka	2016-05-16	yes	rural	in care new clinic		3	1	0	0	1	married	1	1	599	30.1288	no	2013	upperbasic/secondary
8	9	1		135	0	0	0	1	0	1	0	1	0	0	0	20	5	0	Lusaka	2016-05-16	yes	rural	in care new clinic		3	0	0	1	1	married	1	1	599	30.1288	no	2013	upperbasic/secondary
8	9	2		135	1	0	1	0	0	0	1	0	0	1	0	10	1	0	Lusaka	2016-05-16	yes	rural	in care new clinic		5	1	0	0	1	married	1	1	599	30.1288	no	2013	upperbasic/secondary
8	10	1	1	136	0	1	0	0	1	0	0	1	0	0	1	5	1	0	Lusaka	2016-05-16	yes	rural	in care new clinic		1	1	0	0	1	married	1	1	599	30.1288	no	2013	upperbasic/secondary
8	10	2	0	136	1	0	0	1	0	1	0	0	0	1	0	20	3	0	Lusaka	2016-05-16	yes	rural	in care new clinic		3	0	1	0	1	married	1	1	599	30.1288	no	2013	upperbasic/secondary
8	11	1	1	137	0	0	1	0	0	1	0	0	0	1	1	10	1	0	Lusaka	2016-05-16	yes	rural	in care new clinic		3	1	0	0	1	married	1	1	599	30.1288	no	2013	upperbasic/secondary
8	11	2	0	137	1	1	0	0	0	0	1	0	1	0	0	5	3	0	Lusaka	2016-05-16	yes	rural	in care new clinic		5	0	1	0	1	married	1	1	599	30.1288	no	2013	upperbasic/secondary
8	12	1	1	138	0	0	0	1	0	0	1	0	1	0	1	20	1	0	Lusaka	2016-05-16	yes	rural	in care new clinic		5	1	0	0	1	married	1	1	599	30.1288	no	2013	upperbasic/secondary
8	12	2	0	138	1	0	1	0	1	0	0	1	0	0	0	10	3	0	Lusaka	2016-05-16	yes	rural	in care new clinic		1	0	1	0	1	married	1	1	599	30.1288	no	2013	upperbasic/secondary
8	13	1	1	139	0	1	0	0	0	1	0	0	1	0	1	5	3	0	Lusaka	2016-05-16	yes	rural	in care new clinic		3	0	1	0	1	married	1	1	599	30.1288	no	2013	upperbasic/secondary
8	13	2	0	139	1	0	0	1	0	0	1	1	0	0	0	20	5	0	Lusaka	2016-05-16	yes	rural	in care new clinic		5	0	0	1	1	married	1	1	599	30.1288	no	2013	upperbasic/secondary
8	14	1	1	140	0	0	1	0	0	0	1	1	0	0	1	10	3	0	Lusaka	2016-05-16	yes	rural	in care new clinic		5	0	1	0	1	married	1	1	599	30.1288	no	2013	upperbasic/secondary
8	14	2	0	140	1	1	0	0	1	0	0	0	0	1	0	5	5	0	Lusaka	2016-05-16	yes	rural	in care new clinic		1	0	0	1	1	married	1	1	599	30.1288	no	2013	upperbasic/secondary
8	15	1	1	141	0	0	0	1	1	0	0	0	0	1	1	20	3	0	Lusaka	2016-05-16	yes	rural	in care new clinic		1	0	1	0	1	married	1	1	599	30.1288	no	2013	upperbasic/secondary
8	15	2	0	141	1	0	1	0	0	1	0	0	1	0	0	10	5	0	Lusaka	2016-05-16	yes	rural	in care new clinic		3	0	0	1	1	married	1	1	599	30.1288	no	2013	upperbasic/secondary
8	16	1	1	142	0	1	0	0	0	0	1	0	0	1	1	5	5	0	Lusaka	2016-05-16	yes	rural	in care new clinic		5	0	0	1	1	married	1	1	599	30.1288	no	2013	upperbasic/secondary
8	16	2	0	142	1	0	0	1	1	0	0	0	1	0	0	20	1	0	Lusaka	2016-05-16	yes	rural	in care new clinic		1	1	0	0	1	married	1	1	599	30.1288	no	2013	upperbasic/secondary
8	17	1	1	143	0	0	1	0	1	0	0	0	1	0	1	10	5	0	Lusaka	2016-05-16	yes	rural	in care new clinic		1	0	0	1	1	married	1	1	599	30.1288	no	2013	upperbasic/secondary
8	17	2	0	143	1	1	0	0	0	1	0	1	0	0	0	5	1	0	Lusaka	2016-05-16	yes	rural	in care new clinic		3	1	0	0	1	married	1	1	599	30.1288	no	2013	upperbasic/secondary
8	18	1	1	144	0	0	0	1	0	1	0	1	0	0	1	20	5	0	Lusaka	2016-05-16	yes	rural	in care new clinic		3	0	0	1	1	married	1	1	599	30.1288	no	2013	upperbasic/secondary
8	18	2	0	144	1	0	1	0	0	0	1	0	0	1	0	10	1	0	Lusaka	2016-05-16	yes	rural	in care new clinic		5	1	0	0	1	married	1	1	599	30.1288	no	2013	upperbasic/secondary
9	1	1	0	145	0	1	0	0	1	0	0	1	0	0	0	5	1	0	Lusaka	2016-04-11	yes	rural	in care original	1	1	1	0	0	1	married	1	2	280	32.8466	yes	2012	upperbasic/secondary
9	1	2	1	145	1	0	0	1	0	1	0	0	0	1	1	20	3	0	Lusaka	2016-04-11	yes	rural	in care original	1	3	0	1	0	1	married	1	2	280	32.8466	yes	2012	upperbasic/secondary
9	2	1	0	146	0	0	1	0	0	1	0	0	0	1	0	10	1	0	Lusaka	2016-04-11	yes	rural	in care original	1	3	1	0	0	1	married	1	2	280	32.8466	yes	2012	upperbasic/secondary
9	2	2	1	146	1	1	0	0	0	0	1	0	1	0	1	5	3	0	Lusaka	2016-04-11	yes	rural	in care original	1	5	0	1	0	1	married	1	2	280	32.8466	yes	2012	upperbasic/secondary
9	3	1		147	0	0	0	1	0	0	1	0	1	0	0	20	1	0	Lusaka	2016-04-11	yes	rural	in care original	1	5	1	0	0	1	married	1	2	280	32.8466	yes	2012	upperbasic/secondary
9	3	2		147	1	0	1	0	1	0	0	1	0	0	1	10	3	0	Lusaka	2016-04-11	yes	rural	in care original	1	1	0	1	0	1	married	1	2	280	32.8466	yes	2012	upperbasic/secondary
9	4	1	0	148	0	1	0	0	0	1	0	0	1	0	0	5	3	0	Lusaka	2016-04-11	yes	rural	in care original	1	3	0	1	0	1	married	1	2	280	32.8466	yes	2012	upperbasic/secondary
9	4	2	1	148	1	0	0	1	0	0	1	1	0	0	1	20	5	0	Lusaka	2016-04-11	yes	rural	in care original	1	5	0	0	1	1	married	1	2	280	32.8466	yes	2012	upperbasic/secondary
9	5	1	0	149	0	0	1	0	0	0	1	1	0	0	0	10	3	0	Lusaka	2016-04-11	yes	rural	in care original	1	5	0	1	0	1	married	1	2	280	32.8466	yes	2012	upperbasic/secondary
9	5	2	1	149	1	1	0	0	1	0	0	0	0	1	1	5	5	0	Lusaka	2016-04-11	yes	rural	in care original	1	1	0	0	1	1	married	1	2	280	32.8466	yes	2012	upperbasic/secondary
9	6	1	0	150	0	0	0	1	1	0	0	0	0	1	0	20	3	0	Lusaka	2016-04-11	yes	rural	in care original	1	1	0	1	0	1	married	1	2	280	32.8466	yes	2012	upperbasic/secondary
9	6	2	1	150	1	0	1	0	0	1	0	0	1	0	1	10	5	0	Lusaka	2016-04-11	yes	rural	in care original	1	3	0	0	1	1	married	1	2	280	32.8466	yes	2012	upperbasic/secondary
9	7	1	0	151	0	1	0	0	0	0	1	0	0	1	0	5	5	0	Lusaka	2016-04-11	yes	rural	in care original	1	5	0	0	1	1	married	1	2	280	32.8466	yes	2012	upperbasic/secondary
9	7	2	1	151	1	0	0	1	1	0	0	0	1	0	1	20	1	0	Lusaka	2016-04-11	yes	rural	in care original	1	1	1	0	0	1	married	1	2	280	32.8466	yes	2012	upperbasic/secondary
9	8	1	0	152	0	0	1	0	1	0	0	0	1	0	0	10	5	0	Lusaka	2016-04-11	yes	rural	in care original	1	1	0	0	1	1	married	1	2	280	32.8466	yes	2012	upperbasic/secondary
9	8	2	1	152	1	1	0	0	0	1	0	1	0	0	1	5	1	0	Lusaka	2016-04-11	yes	rural	in care original	1	3	1	0	0	1	married	1	2	280	32.8466	yes	2012	upperbasic/secondary
9	9	1	0	153	0	0	0	1	0	1	0	1	0	0	0	20	5	0	Lusaka	2016-04-11	yes	rural	in care original	1	3	0	0	1	1	married	1	2	280	32.8466	yes	2012	upperbasic/secondary
9	9	2	1	153	1	0	1	0	0	0	1	0	0	1	0	10	1	0	Lusaka	2016-04-11	yes	rural	in care original	1	5	1	0	0	1	married	1	2	280	32.8466	yes	2012	upperbasic/secondary
9	10	1		154	0	1	0	0	1	0	0	1	0	0	1	5	1	0	Lusaka	2016-04-11	yes	rural	in care original	1	1	1	0	0	1	married	1	2	280	32.8466	yes	2012	upperbasic/secondary
9	10	2		154	1	0	0	1	0	1	0	0	0	1	0	20	3	0	Lusaka	2016-04-11	yes	rural	in care original	1	3	0	1	0	1	married	1	2	280	32.8466	yes	2012	upperbasic/secondary
9	11	1		155	0	0	1	0	0	1	0	0	0	1	1	10	1	0	Lusaka	2016-04-11	yes	rural	in care original	1	3	1	0	0	1	married	1	2	280	32.8466	yes	2012	upperbasic/secondary
9	11	2		155	1	1	0	0	0	0	1	0	1	0	0	5	3	0	Lusaka	2016-04-11	yes	rural	in care original	1	5	0	1	0	1	married	1	2	280	32.8466	yes	2012	upperbasic/secondary
9	12	1		156	0	0	0	1	0	0	1	0	1	0	1	20	1	0	Lusaka	2016-04-11	yes	rural	in care original	1	5	1	0	0	1	married	1	2	280	32.8466	yes	2012	upperbasic/secondary
9	12	2		156	1	0	1	0	1	0	0	1	0	0	0	10	3	0	Lusaka	2016-04-11	yes	rural	in care original	1	1	0	1	0	1	married	1	2	280	32.8466	yes	2012	upperbasic/secondary
9	13	1		157	0	1	0	0	0	1	0	0	1	0	1	5	3	0	Lusaka	2016-04-11	yes	rural	in care original	1	3	0	1	0	1	married	1	2	280	32.8466	yes	2012	upperbasic/secondary
9	13	2		157	1	0	0	1	0	0	1	1	0	0	0	20	5	0	Lusaka	2016-04-11	yes	rural	in care original	1	5	0	0	1	1	married	1	2	280	32.8466	yes	2012	upperbasic/secondary
9	14	1		158	0	0	1	0	0	0	1	1	0	0	1	10	3	0	Lusaka	2016-04-11	yes	rural	in care original	1	5	0	1	0	1	married	1	2	280	32.8466	yes	2012	upperbasic/secondary
9	14	2		158	1	1	0	0	1	0	0	0	0	1	0	5	5	0	Lusaka	2016-04-11	yes	rural	in care original	1	1	0	0	1	1	married	1	2	280	32.8466	yes	2012	upperbasic/secondary
9	15	1		159	0	0	0	1	1	0	0	0	0	1	1	20	3	0	Lusaka	2016-04-11	yes	rural	in care original	1	1	0	1	0	1	married	1	2	280	32.8466	yes	2012	upperbasic/secondary
9	15	2		159	1	0	1	0	0	1	0	0	1	0	0	10	5	0	Lusaka	2016-04-11	yes	rural	in care original	1	3	0	0	1	1	married	1	2	280	32.8466	yes	2012	upperbasic/secondary
9	16	1		160	0	1	0	0	0	0	1	0	0	1	1	5	5	0	Lusaka	2016-04-11	yes	rural	in care original	1	5	0	0	1	1	married	1	2	280	32.8466	yes	2012	upperbasic/secondary
9	16	2		160	1	0	0	1	1	0	0	0	1	0	0	20	1	0	Lusaka	2016-04-11	yes	rural	in care original	1	1	1	0	0	1	married	1	2	280	32.8466	yes	2012	upperbasic/secondary
9	17	1		161	0	0	1	0	1	0	0	0	1	0	1	10	5	0	Lusaka	2016-04-11	yes	rural	in care original	1	1	0	0	1	1	married	1	2	280	32.8466	yes	2012	upperbasic/secondary
9	17	2		161	1	1	0	0	0	1	0	1	0	0	0	5	1	0	Lusaka	2016-04-11	yes	rural	in care original	1	3	1	0	0	1	married	1	2	280	32.8466	yes	2012	upperbasic/secondary
9	18	1		162	0	0	0	1	0	1	0	1	0	0	1	20	5	0	Lusaka	2016-04-11	yes	rural	in care original	1	3	0	0	1	1	married	1	2	280	32.8466	yes	2012	upperbasic/secondary
9	18	2		162	1	0	1	0	0	0	1	0	0	1	0	10	1	0	Lusaka	2016-04-11	yes	rural	in care original	1	5	1	0	0	1	married	1	2	280	32.8466	yes	2012	upperbasic/secondary
10	1	1		163	0	1	0	0	1	0	0	1	0	0	0	5	1	0	Lusaka	2016-05-09	yes	rural	in care new clinic		1	1	0	0	1		1	1	615	53.1534	no	2013
10	1	2		163	1	0	0	1	0	1	0	0	0	1	1	20	3	0	Lusaka	2016-05-09	yes	rural	in care new clinic		3	0	1	0	1		1	1	615	53.1534	no	2013
10	2	1		164	0	0	1	0	0	1	0	0	0	1	0	10	1	0	Lusaka	2016-05-09	yes	rural	in care new clinic		3	1	0	0	1		1	1	615	53.1534	no	2013
10	2	2		164	1	1	0	0	0	0	1	0	1	0	1	5	3	0	Lusaka	2016-05-09	yes	rural	in care new clinic		5	0	1	0	1		1	1	615	53.1534	no	2013
10	3	1		165	0	0	0	1	0	0	1	0	1	0	0	20	1	0	Lusaka	2016-05-09	yes	rural	in care new clinic		5	1	0	0	1		1	1	615	53.1534	no	2013
10	3	2		165	1	0	1	0	1	0	0	1	0	0	1	10	3	0	Lusaka	2016-05-09	yes	rural	in care new clinic		1	0	1	0	1		1	1	615	53.1534	no	2013
10	4	1		166	0	1	0	0	0	1	0	0	1	0	0	5	3	0	Lusaka	2016-05-09	yes	rural	in care new clinic		3	0	1	0	1		1	1	615	53.1534	no	2013
10	4	2		166	1	0	0	1	0	0	1	1	0	0	1	20	5	0	Lusaka	2016-05-09	yes	rural	in care new clinic		5	0	0	1	1		1	1	615	53.1534	no	2013
10	5	1		167	0	0	1	0	0	0	1	1	0	0	0	10	3	0	Lusaka	2016-05-09	yes	rural	in care new clinic		5	0	1	0	1		1	1	615	53.1534	no	2013
10	5	2		167	1	1	0	0	1	0	0	0	0	1	1	5	5	0	Lusaka	2016-05-09	yes	rural	in care new clinic		1	0	0	1	1		1	1	615	53.1534	no	2013
10	6	1		168	0	0	0	1	1	0	0	0	0	1	0	20	3	0	Lusaka	2016-05-09	yes	rural	in care new clinic		1	0	1	0	1		1	1	615	53.1534	no	2013
10	6	2		168	1	0	1	0	0	1	0	0	1	0	1	10	5	0	Lusaka	2016-05-09	yes	rural	in care new clinic		3	0	0	1	1		1	1	615	53.1534	no	2013
10	7	1		169	0	1	0	0	0	0	1	0	0	1	0	5	5	0	Lusaka	2016-05-09	yes	rural	in care new clinic		5	0	0	1	1		1	1	615	53.1534	no	2013
10	7	2		169	1	0	0	1	1	0	0	0	1	0	1	20	1	0	Lusaka	2016-05-09	yes	rural	in care new clinic		1	1	0	0	1		1	1	615	53.1534	no	2013
10	8	1		170	0	0	1	0	1	0	0	0	1	0	0	10	5	0	Lusaka	2016-05-09	yes	rural	in care new clinic		1	0	0	1	1		1	1	615	53.1534	no	2013
10	8	2		170	1	1	0	0	0	1	0	1	0	0	1	5	1	0	Lusaka	2016-05-09	yes	rural	in care new clinic		3	1	0	0	1		1	1	615	53.1534	no	2013
10	9	1		171	0	0	0	1	0	1	0	1	0	0	0	20	5	0	Lusaka	2016-05-09	yes	rural	in care new clinic		3	0	0	1	1		1	1	615	53.1534	no	2013
10	9	2		171	1	0	1	0	0	0	1	0	0	1	0	10	1	0	Lusaka	2016-05-09	yes	rural	in care new clinic		5	1	0	0	1		1	1	615	53.1534	no	2013
10	10	1	0	172	0	1	0	0	1	0	0	1	0	0	1	5	1	0	Lusaka	2016-05-09	yes	rural	in care new clinic		1	1	0	0	1		1	1	615	53.1534	no	2013
10	10	2	1	172	1	0	0	1	0	1	0	0	0	1	0	20	3	0	Lusaka	2016-05-09	yes	rural	in care new clinic		3	0	1	0	1		1	1	615	53.1534	no	2013
10	11	1	0	173	0	0	1	0	0	1	0	0	0	1	1	10	1	0	Lusaka	2016-05-09	yes	rural	in care new clinic		3	1	0	0	1		1	1	615	53.1534	no	2013
10	11	2	1	173	1	1	0	0	0	0	1	0	1	0	0	5	3	0	Lusaka	2016-05-09	yes	rural	in care new clinic		5	0	1	0	1		1	1	615	53.1534	no	2013
10	12	1	1	174	0	0	0	1	0	0	1	0	1	0	1	20	1	0	Lusaka	2016-05-09	yes	rural	in care new clinic		5	1	0	0	1		1	1	615	53.1534	no	2013
10	12	2	0	174	1	0	1	0	1	0	0	1	0	0	0	10	3	0	Lusaka	2016-05-09	yes	rural	in care new clinic		1	0	1	0	1		1	1	615	53.1534	no	2013
10	13	1	1	175	0	1	0	0	0	1	0	0	1	0	1	5	3	0	Lusaka	2016-05-09	yes	rural	in care new clinic		3	0	1	0	1		1	1	615	53.1534	no	2013
10	13	2	0	175	1	0	0	1	0	0	1	1	0	0	0	20	5	0	Lusaka	2016-05-09	yes	rural	in care new clinic		5	0	0	1	1		1	1	615	53.1534	no	2013
10	14	1	1	176	0	0	1	0	0	0	1	1	0	0	1	10	3	0	Lusaka	2016-05-09	yes	rural	in care new clinic		5	0	1	0	1		1	1	615	53.1534	no	2013
10	14	2	0	176	1	1	0	0	1	0	0	0	0	1	0	5	5	0	Lusaka	2016-05-09	yes	rural	in care new clinic		1	0	0	1	1		1	1	615	53.1534	no	2013
10	15	1	0	177	0	0	0	1	1	0	0	0	0	1	1	20	3	0	Lusaka	2016-05-09	yes	rural	in care new clinic		1	0	1	0	1		1	1	615	53.1534	no	2013
10	15	2	1	177	1	0	1	0	0	1	0	0	1	0	0	10	5	0	Lusaka	2016-05-09	yes	rural	in care new clinic		3	0	0	1	1		1	1	615	53.1534	no	2013
10	16	1	1	178	0	1	0	0	0	0	1	0	0	1	1	5	5	0	Lusaka	2016-05-09	yes	rural	in care new clinic		5	0	0	1	1		1	1	615	53.1534	no	2013
10	16	2	0	178	1	0	0	1	1	0	0	0	1	0	0	20	1	0	Lusaka	2016-05-09	yes	rural	in care new clinic		1	1	0	0	1		1	1	615	53.1534	no	2013
10	17	1	0	179	0	0	1	0	1	0	0	0	1	0	1	10	5	0	Lusaka	2016-05-09	yes	rural	in care new clinic		1	0	0	1	1		1	1	615	53.1534	no	2013
10	17	2	1	179	1	1	0	0	0	1	0	1	0	0	0	5	1	0	Lusaka	2016-05-09	yes	rural	in care new clinic		3	1	0	0	1		1	1	615	53.1534	no	2013
10	18	1	0	180	0	0	0	1	0	1	0	1	0	0	1	20	5	0	Lusaka	2016-05-09	yes	rural	in care new clinic		3	0	0	1	1		1	1	615	53.1534	no	2013
10	18	2	1	180	1	0	1	0	0	0	1	0	0	1	0	10	1	0	Lusaka	2016-05-09	yes	rural	in care new clinic		5	1	0	0	1		1	1	615	53.1534	no	2013
11	1	1		181	0	1	0	0	1	0	0	1	0	0	0	5	1	0	Lusaka	2016-03-01	no	rural	not in care, alive		1	1	0	0	0	widowed	0	1	589	43.4411	no	2013	lower-mid basic
11	1	2		181	1	0	0	1	0	1	0	0	0	1	1	20	3	0	Lusaka	2016-03-01	no	rural	not in care, alive		3	0	1	0	0	widowed	0	1	589	43.4411	no	2013	lower-mid basic
11	2	1		182	0	0	1	0	0	1	0	0	0	1	0	10	1	0	Lusaka	2016-03-01	no	rural	not in care, alive		3	1	0	0	0	widowed	0	1	589	43.4411	no	2013	lower-mid basic
11	2	2		182	1	1	0	0	0	0	1	0	1	0	1	5	3	0	Lusaka	2016-03-01	no	rural	not in care, alive		5	0	1	0	0	widowed	0	1	589	43.4411	no	2013	lower-mid basic
11	3	1		183	0	0	0	1	0	0	1	0	1	0	0	20	1	0	Lusaka	2016-03-01	no	rural	not in care, alive		5	1	0	0	0	widowed	0	1	589	43.4411	no	2013	lower-mid basic
11	3	2		183	1	0	1	0	1	0	0	1	0	0	1	10	3	0	Lusaka	2016-03-01	no	rural	not in care, alive		1	0	1	0	0	widowed	0	1	589	43.4411	no	2013	lower-mid basic
11	4	1		184	0	1	0	0	0	1	0	0	1	0	0	5	3	0	Lusaka	2016-03-01	no	rural	not in care, alive		3	0	1	0	0	widowed	0	1	589	43.4411	no	2013	lower-mid basic
11	4	2		184	1	0	0	1	0	0	1	1	0	0	1	20	5	0	Lusaka	2016-03-01	no	rural	not in care, alive		5	0	0	1	0	widowed	0	1	589	43.4411	no	2013	lower-mid basic
11	5	1		185	0	0	1	0	0	0	1	1	0	0	0	10	3	0	Lusaka	2016-03-01	no	rural	not in care, alive		5	0	1	0	0	widowed	0	1	589	43.4411	no	2013	lower-mid basic
11	5	2		185	1	1	0	0	1	0	0	0	0	1	1	5	5	0	Lusaka	2016-03-01	no	rural	not in care, alive		1	0	0	1	0	widowed	0	1	589	43.4411	no	2013	lower-mid basic
11	6	1		186	0	0	0	1	1	0	0	0	0	1	0	20	3	0	Lusaka	2016-03-01	no	rural	not in care, alive		1	0	1	0	0	widowed	0	1	589	43.4411	no	2013	lower-mid basic
11	6	2		186	1	0	1	0	0	1	0	0	1	0	1	10	5	0	Lusaka	2016-03-01	no	rural	not in care, alive		3	0	0	1	0	widowed	0	1	589	43.4411	no	2013	lower-mid basic
11	7	1		187	0	1	0	0	0	0	1	0	0	1	0	5	5	0	Lusaka	2016-03-01	no	rural	not in care, alive		5	0	0	1	0	widowed	0	1	589	43.4411	no	2013	lower-mid basic
11	7	2		187	1	0	0	1	1	0	0	0	1	0	1	20	1	0	Lusaka	2016-03-01	no	rural	not in care, alive		1	1	0	0	0	widowed	0	1	589	43.4411	no	2013	lower-mid basic
11	8	1		188	0	0	1	0	1	0	0	0	1	0	0	10	5	0	Lusaka	2016-03-01	no	rural	not in care, alive		1	0	0	1	0	widowed	0	1	589	43.4411	no	2013	lower-mid basic
11	8	2		188	1	1	0	0	0	1	0	1	0	0	1	5	1	0	Lusaka	2016-03-01	no	rural	not in care, alive		3	1	0	0	0	widowed	0	1	589	43.4411	no	2013	lower-mid basic
11	9	1		189	0	0	0	1	0	1	0	1	0	0	0	20	5	0	Lusaka	2016-03-01	no	rural	not in care, alive		3	0	0	1	0	widowed	0	1	589	43.4411	no	2013	lower-mid basic
11	9	2		189	1	0	1	0	0	0	1	0	0	1	0	10	1	0	Lusaka	2016-03-01	no	rural	not in care, alive		5	1	0	0	0	widowed	0	1	589	43.4411	no	2013	lower-mid basic
11	10	1	1	190	0	1	0	0	1	0	0	1	0	0	1	5	1	0	Lusaka	2016-03-01	no	rural	not in care, alive		1	1	0	0	0	widowed	0	1	589	43.4411	no	2013	lower-mid basic
11	10	2	0	190	1	0	0	1	0	1	0	0	0	1	0	20	3	0	Lusaka	2016-03-01	no	rural	not in care, alive		3	0	1	0	0	widowed	0	1	589	43.4411	no	2013	lower-mid basic
11	11	1	1	191	0	0	1	0	0	1	0	0	0	1	1	10	1	0	Lusaka	2016-03-01	no	rural	not in care, alive		3	1	0	0	0	widowed	0	1	589	43.4411	no	2013	lower-mid basic
11	11	2	0	191	1	1	0	0	0	0	1	0	1	0	0	5	3	0	Lusaka	2016-03-01	no	rural	not in care, alive		5	0	1	0	0	widowed	0	1	589	43.4411	no	2013	lower-mid basic
11	12	1	1	192	0	0	0	1	0	0	1	0	1	0	1	20	1	0	Lusaka	2016-03-01	no	rural	not in care, alive		5	1	0	0	0	widowed	0	1	589	43.4411	no	2013	lower-mid basic
11	12	2	0	192	1	0	1	0	1	0	0	1	0	0	0	10	3	0	Lusaka	2016-03-01	no	rural	not in care, alive		1	0	1	0	0	widowed	0	1	589	43.4411	no	2013	lower-mid basic
11	13	1	1	193	0	1	0	0	0	1	0	0	1	0	1	5	3	0	Lusaka	2016-03-01	no	rural	not in care, alive		3	0	1	0	0	widowed	0	1	589	43.4411	no	2013	lower-mid basic
11	13	2	0	193	1	0	0	1	0	0	1	1	0	0	0	20	5	0	Lusaka	2016-03-01	no	rural	not in care, alive		5	0	0	1	0	widowed	0	1	589	43.4411	no	2013	lower-mid basic
11	14	1	1	194	0	0	1	0	0	0	1	1	0	0	1	10	3	0	Lusaka	2016-03-01	no	rural	not in care, alive		5	0	1	0	0	widowed	0	1	589	43.4411	no	2013	lower-mid basic
11	14	2	0	194	1	1	0	0	1	0	0	0	0	1	0	5	5	0	Lusaka	2016-03-01	no	rural	not in care, alive		1	0	0	1	0	widowed	0	1	589	43.4411	no	2013	lower-mid basic
11	15	1	0	195	0	0	0	1	1	0	0	0	0	1	1	20	3	0	Lusaka	2016-03-01	no	rural	not in care, alive		1	0	1	0	0	widowed	0	1	589	43.4411	no	2013	lower-mid basic
11	15	2	1	195	1	0	1	0	0	1	0	0	1	0	0	10	5	0	Lusaka	2016-03-01	no	rural	not in care, alive		3	0	0	1	0	widowed	0	1	589	43.4411	no	2013	lower-mid basic
11	16	1	1	196	0	1	0	0	0	0	1	0	0	1	1	5	5	0	Lusaka	2016-03-01	no	rural	not in care, alive		5	0	0	1	0	widowed	0	1	589	43.4411	no	2013	lower-mid basic
11	16	2	0	196	1	0	0	1	1	0	0	0	1	0	0	20	1	0	Lusaka	2016-03-01	no	rural	not in care, alive		1	1	0	0	0	widowed	0	1	589	43.4411	no	2013	lower-mid basic
11	17	1	0	197	0	0	1	0	1	0	0	0	1	0	1	10	5	0	Lusaka	2016-03-01	no	rural	not in care, alive		1	0	0	1	0	widowed	0	1	589	43.4411	no	2013	lower-mid basic
11	17	2	1	197	1	1	0	0	0	1	0	1	0	0	0	5	1	0	Lusaka	2016-03-01	no	rural	not in care, alive		3	1	0	0	0	widowed	0	1	589	43.4411	no	2013	lower-mid basic
11	18	1	0	198	0	0	0	1	0	1	0	1	0	0	1	20	5	0	Lusaka	2016-03-01	no	rural	not in care, alive		3	0	0	1	0	widowed	0	1	589	43.4411	no	2013	lower-mid basic
11	18	2	1	198	1	0	1	0	0	0	1	0	0	1	0	10	1	0	Lusaka	2016-03-01	no	rural	not in care, alive		5	1	0	0	0	widowed	0	1	589	43.4411	no	2013	lower-mid basic
12	1	1	0	199	0	1	0	0	1	0	0	1	0	0	0	5	1	0	Lusaka	2016-03-17	yes	rural	in care new clinic	1	1	1	0	0	0			1	132	27.5836	yes	2013
12	1	2	1	199	1	0	0	1	0	1	0	0	0	1	1	20	3	0	Lusaka	2016-03-17	yes	rural	in care new clinic	1	3	0	1	0	0			1	132	27.5836	yes	2013
12	2	1	0	200	0	0	1	0	0	1	0	0	0	1	0	10	1	0	Lusaka	2016-03-17	yes	rural	in care new clinic	1	3	1	0	0	0			1	132	27.5836	yes	2013
12	2	2	1	200	1	1	0	0	0	0	1	0	1	0	1	5	3	0	Lusaka	2016-03-17	yes	rural	in care new clinic	1	5	0	1	0	0			1	132	27.5836	yes	2013
12	3	1	0	201	0	0	0	1	0	0	1	0	1	0	0	20	1	0	Lusaka	2016-03-17	yes	rural	in care new clinic	1	5	1	0	0	0			1	132	27.5836	yes	2013
12	3	2	1	201	1	0	1	0	1	0	0	1	0	0	1	10	3	0	Lusaka	2016-03-17	yes	rural	in care new clinic	1	1	0	1	0	0			1	132	27.5836	yes	2013
12	4	1	0	202	0	1	0	0	0	1	0	0	1	0	0	5	3	0	Lusaka	2016-03-17	yes	rural	in care new clinic	1	3	0	1	0	0			1	132	27.5836	yes	2013
12	4	2	1	202	1	0	0	1	0	0	1	1	0	0	1	20	5	0	Lusaka	2016-03-17	yes	rural	in care new clinic	1	5	0	0	1	0			1	132	27.5836	yes	2013
12	5	1	1	203	0	0	1	0	0	0	1	1	0	0	0	10	3	0	Lusaka	2016-03-17	yes	rural	in care new clinic	1	5	0	1	0	0			1	132	27.5836	yes	2013
12	5	2	0	203	1	1	0	0	1	0	0	0	0	1	1	5	5	0	Lusaka	2016-03-17	yes	rural	in care new clinic	1	1	0	0	1	0			1	132	27.5836	yes	2013
12	6	1	0	204	0	0	0	1	1	0	0	0	0	1	0	20	3	0	Lusaka	2016-03-17	yes	rural	in care new clinic	1	1	0	1	0	0			1	132	27.5836	yes	2013
12	6	2	1	204	1	0	1	0	0	1	0	0	1	0	1	10	5	0	Lusaka	2016-03-17	yes	rural	in care new clinic	1	3	0	0	1	0			1	132	27.5836	yes	2013
12	7	1	1	205	0	1	0	0	0	0	1	0	0	1	0	5	5	0	Lusaka	2016-03-17	yes	rural	in care new clinic	1	5	0	0	1	0			1	132	27.5836	yes	2013
12	7	2	0	205	1	0	0	1	1	0	0	0	1	0	1	20	1	0	Lusaka	2016-03-17	yes	rural	in care new clinic	1	1	1	0	0	0			1	132	27.5836	yes	2013
12	8	1	0	206	0	0	1	0	1	0	0	0	1	0	0	10	5	0	Lusaka	2016-03-17	yes	rural	in care new clinic	1	1	0	0	1	0			1	132	27.5836	yes	2013
12	8	2	1	206	1	1	0	0	0	1	0	1	0	0	1	5	1	0	Lusaka	2016-03-17	yes	rural	in care new clinic	1	3	1	0	0	0			1	132	27.5836	yes	2013
12	9	1	0	207	0	0	0	1	0	1	0	1	0	0	0	20	5	0	Lusaka	2016-03-17	yes	rural	in care new clinic	1	3	0	0	1	0			1	132	27.5836	yes	2013
12	9	2	1	207	1	0	1	0	0	0	1	0	0	1	0	10	1	0	Lusaka	2016-03-17	yes	rural	in care new clinic	1	5	1	0	0	0			1	132	27.5836	yes	2013
12	10	1		208	0	1	0	0	1	0	0	1	0	0	1	5	1	0	Lusaka	2016-03-17	yes	rural	in care new clinic	1	1	1	0	0	0			1	132	27.5836	yes	2013
12	10	2		208	1	0	0	1	0	1	0	0	0	1	0	20	3	0	Lusaka	2016-03-17	yes	rural	in care new clinic	1	3	0	1	0	0			1	132	27.5836	yes	2013
12	11	1		209	0	0	1	0	0	1	0	0	0	1	1	10	1	0	Lusaka	2016-03-17	yes	rural	in care new clinic	1	3	1	0	0	0			1	132	27.5836	yes	2013
12	11	2		209	1	1	0	0	0	0	1	0	1	0	0	5	3	0	Lusaka	2016-03-17	yes	rural	in care new clinic	1	5	0	1	0	0			1	132	27.5836	yes	2013
12	12	1		210	0	0	0	1	0	0	1	0	1	0	1	20	1	0	Lusaka	2016-03-17	yes	rural	in care new clinic	1	5	1	0	0	0			1	132	27.5836	yes	2013
12	12	2		210	1	0	1	0	1	0	0	1	0	0	0	10	3	0	Lusaka	2016-03-17	yes	rural	in care new clinic	1	1	0	1	0	0			1	132	27.5836	yes	2013
12	13	1		211	0	1	0	0	0	1	0	0	1	0	1	5	3	0	Lusaka	2016-03-17	yes	rural	in care new clinic	1	3	0	1	0	0			1	132	27.5836	yes	2013
12	13	2		211	1	0	0	1	0	0	1	1	0	0	0	20	5	0	Lusaka	2016-03-17	yes	rural	in care new clinic	1	5	0	0	1	0			1	132	27.5836	yes	2013
12	14	1		212	0	0	1	0	0	0	1	1	0	0	1	10	3	0	Lusaka	2016-03-17	yes	rural	in care new clinic	1	5	0	1	0	0			1	132	27.5836	yes	2013
12	14	2		212	1	1	0	0	1	0	0	0	0	1	0	5	5	0	Lusaka	2016-03-17	yes	rural	in care new clinic	1	1	0	0	1	0			1	132	27.5836	yes	2013
12	15	1		213	0	0	0	1	1	0	0	0	0	1	1	20	3	0	Lusaka	2016-03-17	yes	rural	in care new clinic	1	1	0	1	0	0			1	132	27.5836	yes	2013
12	15	2		213	1	0	1	0	0	1	0	0	1	0	0	10	5	0	Lusaka	2016-03-17	yes	rural	in care new clinic	1	3	0	0	1	0			1	132	27.5836	yes	2013
12	16	1		214	0	1	0	0	0	0	1	0	0	1	1	5	5	0	Lusaka	2016-03-17	yes	rural	in care new clinic	1	5	0	0	1	0			1	132	27.5836	yes	2013
12	16	2		214	1	0	0	1	1	0	0	0	1	0	0	20	1	0	Lusaka	2016-03-17	yes	rural	in care new clinic	1	1	1	0	0	0			1	132	27.5836	yes	2013
12	17	1		215	0	0	1	0	1	0	0	0	1	0	1	10	5	0	Lusaka	2016-03-17	yes	rural	in care new clinic	1	1	0	0	1	0			1	132	27.5836	yes	2013
12	17	2		215	1	1	0	0	0	1	0	1	0	0	0	5	1	0	Lusaka	2016-03-17	yes	rural	in care new clinic	1	3	1	0	0	0			1	132	27.5836	yes	2013
12	18	1		216	0	0	0	1	0	1	0	1	0	0	1	20	5	0	Lusaka	2016-03-17	yes	rural	in care new clinic	1	3	0	0	1	0			1	132	27.5836	yes	2013
12	18	2		216	1	0	1	0	0	0	1	0	0	1	0	10	1	0	Lusaka	2016-03-17	yes	rural	in care new clinic	1	5	1	0	0	0			1	132	27.5836	yes	2013
13	1	1		217	0	1	0	0	1	0	0	1	0	0	0	5	1	1	Lusaka	2016-02-24	yes	rural	in care new clinic		1	1	0	0	0	widowed	1	1	209	52.3644	yes	2013	upperbasic/secondary
13	1	2		217	1	0	0	1	0	1	0	0	0	1	1	20	3	1	Lusaka	2016-02-24	yes	rural	in care new clinic		3	0	1	0	0	widowed	1	1	209	52.3644	yes	2013	upperbasic/secondary
13	2	1		218	0	0	1	0	0	1	0	0	0	1	0	10	1	1	Lusaka	2016-02-24	yes	rural	in care new clinic		3	1	0	0	0	widowed	1	1	209	52.3644	yes	2013	upperbasic/secondary
13	2	2		218	1	1	0	0	0	0	1	0	1	0	1	5	3	1	Lusaka	2016-02-24	yes	rural	in care new clinic		5	0	1	0	0	widowed	1	1	209	52.3644	yes	2013	upperbasic/secondary
13	3	1		219	0	0	0	1	0	0	1	0	1	0	0	20	1	1	Lusaka	2016-02-24	yes	rural	in care new clinic		5	1	0	0	0	widowed	1	1	209	52.3644	yes	2013	upperbasic/secondary
13	3	2		219	1	0	1	0	1	0	0	1	0	0	1	10	3	1	Lusaka	2016-02-24	yes	rural	in care new clinic		1	0	1	0	0	widowed	1	1	209	52.3644	yes	2013	upperbasic/secondary
13	4	1		220	0	1	0	0	0	1	0	0	1	0	0	5	3	1	Lusaka	2016-02-24	yes	rural	in care new clinic		3	0	1	0	0	widowed	1	1	209	52.3644	yes	2013	upperbasic/secondary
13	4	2		220	1	0	0	1	0	0	1	1	0	0	1	20	5	1	Lusaka	2016-02-24	yes	rural	in care new clinic		5	0	0	1	0	widowed	1	1	209	52.3644	yes	2013	upperbasic/secondary
13	5	1		221	0	0	1	0	0	0	1	1	0	0	0	10	3	1	Lusaka	2016-02-24	yes	rural	in care new clinic		5	0	1	0	0	widowed	1	1	209	52.3644	yes	2013	upperbasic/secondary
13	5	2		221	1	1	0	0	1	0	0	0	0	1	1	5	5	1	Lusaka	2016-02-24	yes	rural	in care new clinic		1	0	0	1	0	widowed	1	1	209	52.3644	yes	2013	upperbasic/secondary
13	6	1		222	0	0	0	1	1	0	0	0	0	1	0	20	3	1	Lusaka	2016-02-24	yes	rural	in care new clinic		1	0	1	0	0	widowed	1	1	209	52.3644	yes	2013	upperbasic/secondary
13	6	2		222	1	0	1	0	0	1	0	0	1	0	1	10	5	1	Lusaka	2016-02-24	yes	rural	in care new clinic		3	0	0	1	0	widowed	1	1	209	52.3644	yes	2013	upperbasic/secondary
13	7	1		223	0	1	0	0	0	0	1	0	0	1	0	5	5	1	Lusaka	2016-02-24	yes	rural	in care new clinic		5	0	0	1	0	widowed	1	1	209	52.3644	yes	2013	upperbasic/secondary
13	7	2		223	1	0	0	1	1	0	0	0	1	0	1	20	1	1	Lusaka	2016-02-24	yes	rural	in care new clinic		1	1	0	0	0	widowed	1	1	209	52.3644	yes	2013	upperbasic/secondary
13	8	1		224	0	0	1	0	1	0	0	0	1	0	0	10	5	1	Lusaka	2016-02-24	yes	rural	in care new clinic		1	0	0	1	0	widowed	1	1	209	52.3644	yes	2013	upperbasic/secondary
13	8	2		224	1	1	0	0	0	1	0	1	0	0	1	5	1	1	Lusaka	2016-02-24	yes	rural	in care new clinic		3	1	0	0	0	widowed	1	1	209	52.3644	yes	2013	upperbasic/secondary
13	9	1		225	0	0	0	1	0	1	0	1	0	0	0	20	5	1	Lusaka	2016-02-24	yes	rural	in care new clinic		3	0	0	1	0	widowed	1	1	209	52.3644	yes	2013	upperbasic/secondary
13	9	2		225	1	0	1	0	0	0	1	0	0	1	0	10	1	1	Lusaka	2016-02-24	yes	rural	in care new clinic		5	1	0	0	0	widowed	1	1	209	52.3644	yes	2013	upperbasic/secondary
13	10	1	1	226	0	1	0	0	1	0	0	1	0	0	1	5	1	1	Lusaka	2016-02-24	yes	rural	in care new clinic		1	1	0	0	0	widowed	1	1	209	52.3644	yes	2013	upperbasic/secondary
13	10	2	0	226	1	0	0	1	0	1	0	0	0	1	0	20	3	1	Lusaka	2016-02-24	yes	rural	in care new clinic		3	0	1	0	0	widowed	1	1	209	52.3644	yes	2013	upperbasic/secondary
13	11	1	1	227	0	0	1	0	0	1	0	0	0	1	1	10	1	1	Lusaka	2016-02-24	yes	rural	in care new clinic		3	1	0	0	0	widowed	1	1	209	52.3644	yes	2013	upperbasic/secondary
13	11	2	0	227	1	1	0	0	0	0	1	0	1	0	0	5	3	1	Lusaka	2016-02-24	yes	rural	in care new clinic		5	0	1	0	0	widowed	1	1	209	52.3644	yes	2013	upperbasic/secondary
13	12	1	1	228	0	0	0	1	0	0	1	0	1	0	1	20	1	1	Lusaka	2016-02-24	yes	rural	in care new clinic		5	1	0	0	0	widowed	1	1	209	52.3644	yes	2013	upperbasic/secondary
13	12	2	0	228	1	0	1	0	1	0	0	1	0	0	0	10	3	1	Lusaka	2016-02-24	yes	rural	in care new clinic		1	0	1	0	0	widowed	1	1	209	52.3644	yes	2013	upperbasic/secondary
13	13	1	1	229	0	1	0	0	0	1	0	0	1	0	1	5	3	1	Lusaka	2016-02-24	yes	rural	in care new clinic		3	0	1	0	0	widowed	1	1	209	52.3644	yes	2013	upperbasic/secondary
13	13	2	0	229	1	0	0	1	0	0	1	1	0	0	0	20	5	1	Lusaka	2016-02-24	yes	rural	in care new clinic		5	0	0	1	0	widowed	1	1	209	52.3644	yes	2013	upperbasic/secondary
13	14	1	1	230	0	0	1	0	0	0	1	1	0	0	1	10	3	1	Lusaka	2016-02-24	yes	rural	in care new clinic		5	0	1	0	0	widowed	1	1	209	52.3644	yes	2013	upperbasic/secondary
13	14	2	0	230	1	1	0	0	1	0	0	0	0	1	0	5	5	1	Lusaka	2016-02-24	yes	rural	in care new clinic		1	0	0	1	0	widowed	1	1	209	52.3644	yes	2013	upperbasic/secondary
13	15	1	1	231	0	0	0	1	1	0	0	0	0	1	1	20	3	1	Lusaka	2016-02-24	yes	rural	in care new clinic		1	0	1	0	0	widowed	1	1	209	52.3644	yes	2013	upperbasic/secondary
13	15	2	0	231	1	0	1	0	0	1	0	0	1	0	0	10	5	1	Lusaka	2016-02-24	yes	rural	in care new clinic		3	0	0	1	0	widowed	1	1	209	52.3644	yes	2013	upperbasic/secondary
13	16	1	1	232	0	1	0	0	0	0	1	0	0	1	1	5	5	1	Lusaka	2016-02-24	yes	rural	in care new clinic		5	0	0	1	0	widowed	1	1	209	52.3644	yes	2013	upperbasic/secondary
13	16	2	0	232	1	0	0	1	1	0	0	0	1	0	0	20	1	1	Lusaka	2016-02-24	yes	rural	in care new clinic		1	1	0	0	0	widowed	1	1	209	52.3644	yes	2013	upperbasic/secondary
13	17	1	1	233	0	0	1	0	1	0	0	0	1	0	1	10	5	1	Lusaka	2016-02-24	yes	rural	in care new clinic		1	0	0	1	0	widowed	1	1	209	52.3644	yes	2013	upperbasic/secondary
13	17	2	0	233	1	1	0	0	0	1	0	1	0	0	0	5	1	1	Lusaka	2016-02-24	yes	rural	in care new clinic		3	1	0	0	0	widowed	1	1	209	52.3644	yes	2013	upperbasic/secondary
13	18	1	1	234	0	0	0	1	0	1	0	1	0	0	1	20	5	1	Lusaka	2016-02-24	yes	rural	in care new clinic		3	0	0	1	0	widowed	1	1	209	52.3644	yes	2013	upperbasic/secondary
13	18	2	0	234	1	0	1	0	0	0	1	0	0	1	0	10	1	1	Lusaka	2016-02-24	yes	rural	in care new clinic		5	1	0	0	0	widowed	1	1	209	52.3644	yes	2013	upperbasic/secondary
14	1	1		235	0	1	0	0	1	0	0	1	0	0	0	5	1	0	Lusaka	2016-05-12	yes	rural	not in care, alive		1	1	0	0	1	married	1	1	574	27.7452	yes	2013	lower-mid basic
14	1	2		235	1	0	0	1	0	1	0	0	0	1	1	20	3	0	Lusaka	2016-05-12	yes	rural	not in care, alive		3	0	1	0	1	married	1	1	574	27.7452	yes	2013	lower-mid basic
14	2	1		236	0	0	1	0	0	1	0	0	0	1	0	10	1	0	Lusaka	2016-05-12	yes	rural	not in care, alive		3	1	0	0	1	married	1	1	574	27.7452	yes	2013	lower-mid basic
14	2	2		236	1	1	0	0	0	0	1	0	1	0	1	5	3	0	Lusaka	2016-05-12	yes	rural	not in care, alive		5	0	1	0	1	married	1	1	574	27.7452	yes	2013	lower-mid basic
14	3	1		237	0	0	0	1	0	0	1	0	1	0	0	20	1	0	Lusaka	2016-05-12	yes	rural	not in care, alive		5	1	0	0	1	married	1	1	574	27.7452	yes	2013	lower-mid basic
14	3	2		237	1	0	1	0	1	0	0	1	0	0	1	10	3	0	Lusaka	2016-05-12	yes	rural	not in care, alive		1	0	1	0	1	married	1	1	574	27.7452	yes	2013	lower-mid basic
14	4	1		238	0	1	0	0	0	1	0	0	1	0	0	5	3	0	Lusaka	2016-05-12	yes	rural	not in care, alive		3	0	1	0	1	married	1	1	574	27.7452	yes	2013	lower-mid basic
14	4	2		238	1	0	0	1	0	0	1	1	0	0	1	20	5	0	Lusaka	2016-05-12	yes	rural	not in care, alive		5	0	0	1	1	married	1	1	574	27.7452	yes	2013	lower-mid basic
14	5	1		239	0	0	1	0	0	0	1	1	0	0	0	10	3	0	Lusaka	2016-05-12	yes	rural	not in care, alive		5	0	1	0	1	married	1	1	574	27.7452	yes	2013	lower-mid basic
14	5	2		239	1	1	0	0	1	0	0	0	0	1	1	5	5	0	Lusaka	2016-05-12	yes	rural	not in care, alive		1	0	0	1	1	married	1	1	574	27.7452	yes	2013	lower-mid basic
14	6	1		240	0	0	0	1	1	0	0	0	0	1	0	20	3	0	Lusaka	2016-05-12	yes	rural	not in care, alive		1	0	1	0	1	married	1	1	574	27.7452	yes	2013	lower-mid basic
14	6	2		240	1	0	1	0	0	1	0	0	1	0	1	10	5	0	Lusaka	2016-05-12	yes	rural	not in care, alive		3	0	0	1	1	married	1	1	574	27.7452	yes	2013	lower-mid basic
14	7	1		241	0	1	0	0	0	0	1	0	0	1	0	5	5	0	Lusaka	2016-05-12	yes	rural	not in care, alive		5	0	0	1	1	married	1	1	574	27.7452	yes	2013	lower-mid basic
14	7	2		241	1	0	0	1	1	0	0	0	1	0	1	20	1	0	Lusaka	2016-05-12	yes	rural	not in care, alive		1	1	0	0	1	married	1	1	574	27.7452	yes	2013	lower-mid basic
14	8	1		242	0	0	1	0	1	0	0	0	1	0	0	10	5	0	Lusaka	2016-05-12	yes	rural	not in care, alive		1	0	0	1	1	married	1	1	574	27.7452	yes	2013	lower-mid basic
14	8	2		242	1	1	0	0	0	1	0	1	0	0	1	5	1	0	Lusaka	2016-05-12	yes	rural	not in care, alive		3	1	0	0	1	married	1	1	574	27.7452	yes	2013	lower-mid basic
14	9	1		243	0	0	0	1	0	1	0	1	0	0	0	20	5	0	Lusaka	2016-05-12	yes	rural	not in care, alive		3	0	0	1	1	married	1	1	574	27.7452	yes	2013	lower-mid basic
14	9	2		243	1	0	1	0	0	0	1	0	0	1	0	10	1	0	Lusaka	2016-05-12	yes	rural	not in care, alive		5	1	0	0	1	married	1	1	574	27.7452	yes	2013	lower-mid basic
14	10	1	0	244	0	1	0	0	1	0	0	1	0	0	1	5	1	0	Lusaka	2016-05-12	yes	rural	not in care, alive		1	1	0	0	1	married	1	1	574	27.7452	yes	2013	lower-mid basic
14	10	2	1	244	1	0	0	1	0	1	0	0	0	1	0	20	3	0	Lusaka	2016-05-12	yes	rural	not in care, alive		3	0	1	0	1	married	1	1	574	27.7452	yes	2013	lower-mid basic
14	11	1	1	245	0	0	1	0	0	1	0	0	0	1	1	10	1	0	Lusaka	2016-05-12	yes	rural	not in care, alive		3	1	0	0	1	married	1	1	574	27.7452	yes	2013	lower-mid basic
14	11	2	0	245	1	1	0	0	0	0	1	0	1	0	0	5	3	0	Lusaka	2016-05-12	yes	rural	not in care, alive		5	0	1	0	1	married	1	1	574	27.7452	yes	2013	lower-mid basic
14	12	1	1	246	0	0	0	1	0	0	1	0	1	0	1	20	1	0	Lusaka	2016-05-12	yes	rural	not in care, alive		5	1	0	0	1	married	1	1	574	27.7452	yes	2013	lower-mid basic
14	12	2	0	246	1	0	1	0	1	0	0	1	0	0	0	10	3	0	Lusaka	2016-05-12	yes	rural	not in care, alive		1	0	1	0	1	married	1	1	574	27.7452	yes	2013	lower-mid basic
14	13	1	1	247	0	1	0	0	0	1	0	0	1	0	1	5	3	0	Lusaka	2016-05-12	yes	rural	not in care, alive		3	0	1	0	1	married	1	1	574	27.7452	yes	2013	lower-mid basic
14	13	2	0	247	1	0	0	1	0	0	1	1	0	0	0	20	5	0	Lusaka	2016-05-12	yes	rural	not in care, alive		5	0	0	1	1	married	1	1	574	27.7452	yes	2013	lower-mid basic
14	14	1	1	248	0	0	1	0	0	0	1	1	0	0	1	10	3	0	Lusaka	2016-05-12	yes	rural	not in care, alive		5	0	1	0	1	married	1	1	574	27.7452	yes	2013	lower-mid basic
14	14	2	0	248	1	1	0	0	1	0	0	0	0	1	0	5	5	0	Lusaka	2016-05-12	yes	rural	not in care, alive		1	0	0	1	1	married	1	1	574	27.7452	yes	2013	lower-mid basic
14	15	1	0	249	0	0	0	1	1	0	0	0	0	1	1	20	3	0	Lusaka	2016-05-12	yes	rural	not in care, alive		1	0	1	0	1	married	1	1	574	27.7452	yes	2013	lower-mid basic
14	15	2	1	249	1	0	1	0	0	1	0	0	1	0	0	10	5	0	Lusaka	2016-05-12	yes	rural	not in care, alive		3	0	0	1	1	married	1	1	574	27.7452	yes	2013	lower-mid basic
14	16	1	1	250	0	1	0	0	0	0	1	0	0	1	1	5	5	0	Lusaka	2016-05-12	yes	rural	not in care, alive		5	0	0	1	1	married	1	1	574	27.7452	yes	2013	lower-mid basic
14	16	2	0	250	1	0	0	1	1	0	0	0	1	0	0	20	1	0	Lusaka	2016-05-12	yes	rural	not in care, alive		1	1	0	0	1	married	1	1	574	27.7452	yes	2013	lower-mid basic
14	17	1	0	251	0	0	1	0	1	0	0	0	1	0	1	10	5	0	Lusaka	2016-05-12	yes	rural	not in care, alive		1	0	0	1	1	married	1	1	574	27.7452	yes	2013	lower-mid basic
14	17	2	1	251	1	1	0	0	0	1	0	1	0	0	0	5	1	0	Lusaka	2016-05-12	yes	rural	not in care, alive		3	1	0	0	1	married	1	1	574	27.7452	yes	2013	lower-mid basic
14	18	1	1	252	0	0	0	1	0	1	0	1	0	0	1	20	5	0	Lusaka	2016-05-12	yes	rural	not in care, alive		3	0	0	1	1	married	1	1	574	27.7452	yes	2013	lower-mid basic
14	18	2	0	252	1	0	1	0	0	0	1	0	0	1	0	10	1	0	Lusaka	2016-05-12	yes	rural	not in care, alive		5	1	0	0	1	married	1	1	574	27.7452	yes	2013	lower-mid basic
15	1	1	0	253	0	1	0	0	1	0	0	1	0	0	0	5	1	0	Lusaka	2016-02-06	yes	rural	not in care, alive	1	1	1	0	0	1	married	1	3	174	32.6521	yes	2013	lower-mid basic
15	1	2	1	253	1	0	0	1	0	1	0	0	0	1	1	20	3	0	Lusaka	2016-02-06	yes	rural	not in care, alive	1	3	0	1	0	1	married	1	3	174	32.6521	yes	2013	lower-mid basic
15	2	1	0	254	0	0	1	0	0	1	0	0	0	1	0	10	1	0	Lusaka	2016-02-06	yes	rural	not in care, alive	1	3	1	0	0	1	married	1	3	174	32.6521	yes	2013	lower-mid basic
15	2	2	1	254	1	1	0	0	0	0	1	0	1	0	1	5	3	0	Lusaka	2016-02-06	yes	rural	not in care, alive	1	5	0	1	0	1	married	1	3	174	32.6521	yes	2013	lower-mid basic
15	3	1	1	255	0	0	0	1	0	0	1	0	1	0	0	20	1	0	Lusaka	2016-02-06	yes	rural	not in care, alive	1	5	1	0	0	1	married	1	3	174	32.6521	yes	2013	lower-mid basic
15	3	2	0	255	1	0	1	0	1	0	0	1	0	0	1	10	3	0	Lusaka	2016-02-06	yes	rural	not in care, alive	1	1	0	1	0	1	married	1	3	174	32.6521	yes	2013	lower-mid basic
15	4	1	1	256	0	1	0	0	0	1	0	0	1	0	0	5	3	0	Lusaka	2016-02-06	yes	rural	not in care, alive	1	3	0	1	0	1	married	1	3	174	32.6521	yes	2013	lower-mid basic
15	4	2	0	256	1	0	0	1	0	0	1	1	0	0	1	20	5	0	Lusaka	2016-02-06	yes	rural	not in care, alive	1	5	0	0	1	1	married	1	3	174	32.6521	yes	2013	lower-mid basic
15	5	1	1	257	0	0	1	0	0	0	1	1	0	0	0	10	3	0	Lusaka	2016-02-06	yes	rural	not in care, alive	1	5	0	1	0	1	married	1	3	174	32.6521	yes	2013	lower-mid basic
15	5	2	0	257	1	1	0	0	1	0	0	0	0	1	1	5	5	0	Lusaka	2016-02-06	yes	rural	not in care, alive	1	1	0	0	1	1	married	1	3	174	32.6521	yes	2013	lower-mid basic
15	6	1	0	258	0	0	0	1	1	0	0	0	0	1	0	20	3	0	Lusaka	2016-02-06	yes	rural	not in care, alive	1	1	0	1	0	1	married	1	3	174	32.6521	yes	2013	lower-mid basic
15	6	2	1	258	1	0	1	0	0	1	0	0	1	0	1	10	5	0	Lusaka	2016-02-06	yes	rural	not in care, alive	1	3	0	0	1	1	married	1	3	174	32.6521	yes	2013	lower-mid basic
15	7	1	1	259	0	1	0	0	0	0	1	0	0	1	0	5	5	0	Lusaka	2016-02-06	yes	rural	not in care, alive	1	5	0	0	1	1	married	1	3	174	32.6521	yes	2013	lower-mid basic
15	7	2	0	259	1	0	0	1	1	0	0	0	1	0	1	20	1	0	Lusaka	2016-02-06	yes	rural	not in care, alive	1	1	1	0	0	1	married	1	3	174	32.6521	yes	2013	lower-mid basic
15	8	1	0	260	0	0	1	0	1	0	0	0	1	0	0	10	5	0	Lusaka	2016-02-06	yes	rural	not in care, alive	1	1	0	0	1	1	married	1	3	174	32.6521	yes	2013	lower-mid basic
15	8	2	1	260	1	1	0	0	0	1	0	1	0	0	1	5	1	0	Lusaka	2016-02-06	yes	rural	not in care, alive	1	3	1	0	0	1	married	1	3	174	32.6521	yes	2013	lower-mid basic
15	9	1	0	261	0	0	0	1	0	1	0	1	0	0	0	20	5	0	Lusaka	2016-02-06	yes	rural	not in care, alive	1	3	0	0	1	1	married	1	3	174	32.6521	yes	2013	lower-mid basic
15	9	2	1	261	1	0	1	0	0	0	1	0	0	1	0	10	1	0	Lusaka	2016-02-06	yes	rural	not in care, alive	1	5	1	0	0	1	married	1	3	174	32.6521	yes	2013	lower-mid basic
15	10	1		262	0	1	0	0	1	0	0	1	0	0	1	5	1	0	Lusaka	2016-02-06	yes	rural	not in care, alive	1	1	1	0	0	1	married	1	3	174	32.6521	yes	2013	lower-mid basic
15	10	2		262	1	0	0	1	0	1	0	0	0	1	0	20	3	0	Lusaka	2016-02-06	yes	rural	not in care, alive	1	3	0	1	0	1	married	1	3	174	32.6521	yes	2013	lower-mid basic
15	11	1		263	0	0	1	0	0	1	0	0	0	1	1	10	1	0	Lusaka	2016-02-06	yes	rural	not in care, alive	1	3	1	0	0	1	married	1	3	174	32.6521	yes	2013	lower-mid basic
15	11	2		263	1	1	0	0	0	0	1	0	1	0	0	5	3	0	Lusaka	2016-02-06	yes	rural	not in care, alive	1	5	0	1	0	1	married	1	3	174	32.6521	yes	2013	lower-mid basic
15	12	1		264	0	0	0	1	0	0	1	0	1	0	1	20	1	0	Lusaka	2016-02-06	yes	rural	not in care, alive	1	5	1	0	0	1	married	1	3	174	32.6521	yes	2013	lower-mid basic
15	12	2		264	1	0	1	0	1	0	0	1	0	0	0	10	3	0	Lusaka	2016-02-06	yes	rural	not in care, alive	1	1	0	1	0	1	married	1	3	174	32.6521	yes	2013	lower-mid basic
15	13	1		265	0	1	0	0	0	1	0	0	1	0	1	5	3	0	Lusaka	2016-02-06	yes	rural	not in care, alive	1	3	0	1	0	1	married	1	3	174	32.6521	yes	2013	lower-mid basic
15	13	2		265	1	0	0	1	0	0	1	1	0	0	0	20	5	0	Lusaka	2016-02-06	yes	rural	not in care, alive	1	5	0	0	1	1	married	1	3	174	32.6521	yes	2013	lower-mid basic
15	14	1		266	0	0	1	0	0	0	1	1	0	0	1	10	3	0	Lusaka	2016-02-06	yes	rural	not in care, alive	1	5	0	1	0	1	married	1	3	174	32.6521	yes	2013	lower-mid basic
15	14	2		266	1	1	0	0	1	0	0	0	0	1	0	5	5	0	Lusaka	2016-02-06	yes	rural	not in care, alive	1	1	0	0	1	1	married	1	3	174	32.6521	yes	2013	lower-mid basic
15	15	1		267	0	0	0	1	1	0	0	0	0	1	1	20	3	0	Lusaka	2016-02-06	yes	rural	not in care, alive	1	1	0	1	0	1	married	1	3	174	32.6521	yes	2013	lower-mid basic
15	15	2		267	1	0	1	0	0	1	0	0	1	0	0	10	5	0	Lusaka	2016-02-06	yes	rural	not in care, alive	1	3	0	0	1	1	married	1	3	174	32.6521	yes	2013	lower-mid basic
15	16	1		268	0	1	0	0	0	0	1	0	0	1	1	5	5	0	Lusaka	2016-02-06	yes	rural	not in care, alive	1	5	0	0	1	1	married	1	3	174	32.6521	yes	2013	lower-mid basic
15	16	2		268	1	0	0	1	1	0	0	0	1	0	0	20	1	0	Lusaka	2016-02-06	yes	rural	not in care, alive	1	1	1	0	0	1	married	1	3	174	32.6521	yes	2013	lower-mid basic
15	17	1		269	0	0	1	0	1	0	0	0	1	0	1	10	5	0	Lusaka	2016-02-06	yes	rural	not in care, alive	1	1	0	0	1	1	married	1	3	174	32.6521	yes	2013	lower-mid basic
15	17	2		269	1	1	0	0	0	1	0	1	0	0	0	5	1	0	Lusaka	2016-02-06	yes	rural	not in care, alive	1	3	1	0	0	1	married	1	3	174	32.6521	yes	2013	lower-mid basic
15	18	1		270	0	0	0	1	0	1	0	1	0	0	1	20	5	0	Lusaka	2016-02-06	yes	rural	not in care, alive	1	3	0	0	1	1	married	1	3	174	32.6521	yes	2013	lower-mid basic
15	18	2		270	1	0	1	0	0	0	1	0	0	1	0	10	1	0	Lusaka	2016-02-06	yes	rural	not in care, alive	1	5	1	0	0	1	married	1	3	174	32.6521	yes	2013	lower-mid basic
16	1	1		271	0	1	0	0	1	0	0	1	0	0	0	5	1	0	Lusaka	2016-02-22	yes	rural	not in care, alive		1	1	0	0	1	married	1	1	83	40.2192	yes	2013	lower-mid basic
16	1	2		271	1	0	0	1	0	1	0	0	0	1	1	20	3	0	Lusaka	2016-02-22	yes	rural	not in care, alive		3	0	1	0	1	married	1	1	83	40.2192	yes	2013	lower-mid basic
16	2	1		272	0	0	1	0	0	1	0	0	0	1	0	10	1	0	Lusaka	2016-02-22	yes	rural	not in care, alive		3	1	0	0	1	married	1	1	83	40.2192	yes	2013	lower-mid basic
16	2	2		272	1	1	0	0	0	0	1	0	1	0	1	5	3	0	Lusaka	2016-02-22	yes	rural	not in care, alive		5	0	1	0	1	married	1	1	83	40.2192	yes	2013	lower-mid basic
16	3	1		273	0	0	0	1	0	0	1	0	1	0	0	20	1	0	Lusaka	2016-02-22	yes	rural	not in care, alive		5	1	0	0	1	married	1	1	83	40.2192	yes	2013	lower-mid basic
16	3	2		273	1	0	1	0	1	0	0	1	0	0	1	10	3	0	Lusaka	2016-02-22	yes	rural	not in care, alive		1	0	1	0	1	married	1	1	83	40.2192	yes	2013	lower-mid basic
16	4	1		274	0	1	0	0	0	1	0	0	1	0	0	5	3	0	Lusaka	2016-02-22	yes	rural	not in care, alive		3	0	1	0	1	married	1	1	83	40.2192	yes	2013	lower-mid basic
16	4	2		274	1	0	0	1	0	0	1	1	0	0	1	20	5	0	Lusaka	2016-02-22	yes	rural	not in care, alive		5	0	0	1	1	married	1	1	83	40.2192	yes	2013	lower-mid basic
16	5	1		275	0	0	1	0	0	0	1	1	0	0	0	10	3	0	Lusaka	2016-02-22	yes	rural	not in care, alive		5	0	1	0	1	married	1	1	83	40.2192	yes	2013	lower-mid basic
16	5	2		275	1	1	0	0	1	0	0	0	0	1	1	5	5	0	Lusaka	2016-02-22	yes	rural	not in care, alive		1	0	0	1	1	married	1	1	83	40.2192	yes	2013	lower-mid basic
16	6	1		276	0	0	0	1	1	0	0	0	0	1	0	20	3	0	Lusaka	2016-02-22	yes	rural	not in care, alive		1	0	1	0	1	married	1	1	83	40.2192	yes	2013	lower-mid basic
16	6	2		276	1	0	1	0	0	1	0	0	1	0	1	10	5	0	Lusaka	2016-02-22	yes	rural	not in care, alive		3	0	0	1	1	married	1	1	83	40.2192	yes	2013	lower-mid basic
16	7	1		277	0	1	0	0	0	0	1	0	0	1	0	5	5	0	Lusaka	2016-02-22	yes	rural	not in care, alive		5	0	0	1	1	married	1	1	83	40.2192	yes	2013	lower-mid basic
16	7	2		277	1	0	0	1	1	0	0	0	1	0	1	20	1	0	Lusaka	2016-02-22	yes	rural	not in care, alive		1	1	0	0	1	married	1	1	83	40.2192	yes	2013	lower-mid basic
16	8	1		278	0	0	1	0	1	0	0	0	1	0	0	10	5	0	Lusaka	2016-02-22	yes	rural	not in care, alive		1	0	0	1	1	married	1	1	83	40.2192	yes	2013	lower-mid basic
16	8	2		278	1	1	0	0	0	1	0	1	0	0	1	5	1	0	Lusaka	2016-02-22	yes	rural	not in care, alive		3	1	0	0	1	married	1	1	83	40.2192	yes	2013	lower-mid basic
16	9	1		279	0	0	0	1	0	1	0	1	0	0	0	20	5	0	Lusaka	2016-02-22	yes	rural	not in care, alive		3	0	0	1	1	married	1	1	83	40.2192	yes	2013	lower-mid basic
16	9	2		279	1	0	1	0	0	0	1	0	0	1	0	10	1	0	Lusaka	2016-02-22	yes	rural	not in care, alive		5	1	0	0	1	married	1	1	83	40.2192	yes	2013	lower-mid basic
16	10	1	1	280	0	1	0	0	1	0	0	1	0	0	1	5	1	0	Lusaka	2016-02-22	yes	rural	not in care, alive		1	1	0	0	1	married	1	1	83	40.2192	yes	2013	lower-mid basic
16	10	2	0	280	1	0	0	1	0	1	0	0	0	1	0	20	3	0	Lusaka	2016-02-22	yes	rural	not in care, alive		3	0	1	0	1	married	1	1	83	40.2192	yes	2013	lower-mid basic
16	11	1	1	281	0	0	1	0	0	1	0	0	0	1	1	10	1	0	Lusaka	2016-02-22	yes	rural	not in care, alive		3	1	0	0	1	married	1	1	83	40.2192	yes	2013	lower-mid basic
16	11	2	0	281	1	1	0	0	0	0	1	0	1	0	0	5	3	0	Lusaka	2016-02-22	yes	rural	not in care, alive		5	0	1	0	1	married	1	1	83	40.2192	yes	2013	lower-mid basic
16	12	1	1	282	0	0	0	1	0	0	1	0	1	0	1	20	1	0	Lusaka	2016-02-22	yes	rural	not in care, alive		5	1	0	0	1	married	1	1	83	40.2192	yes	2013	lower-mid basic
16	12	2	0	282	1	0	1	0	1	0	0	1	0	0	0	10	3	0	Lusaka	2016-02-22	yes	rural	not in care, alive		1	0	1	0	1	married	1	1	83	40.2192	yes	2013	lower-mid basic
16	13	1	1	283	0	1	0	0	0	1	0	0	1	0	1	5	3	0	Lusaka	2016-02-22	yes	rural	not in care, alive		3	0	1	0	1	married	1	1	83	40.2192	yes	2013	lower-mid basic
16	13	2	0	283	1	0	0	1	0	0	1	1	0	0	0	20	5	0	Lusaka	2016-02-22	yes	rural	not in care, alive		5	0	0	1	1	married	1	1	83	40.2192	yes	2013	lower-mid basic
16	14	1	1	284	0	0	1	0	0	0	1	1	0	0	1	10	3	0	Lusaka	2016-02-22	yes	rural	not in care, alive		5	0	1	0	1	married	1	1	83	40.2192	yes	2013	lower-mid basic
16	14	2	0	284	1	1	0	0	1	0	0	0	0	1	0	5	5	0	Lusaka	2016-02-22	yes	rural	not in care, alive		1	0	0	1	1	married	1	1	83	40.2192	yes	2013	lower-mid basic
16	15	1	1	285	0	0	0	1	1	0	0	0	0	1	1	20	3	0	Lusaka	2016-02-22	yes	rural	not in care, alive		1	0	1	0	1	married	1	1	83	40.2192	yes	2013	lower-mid basic
16	15	2	0	285	1	0	1	0	0	1	0	0	1	0	0	10	5	0	Lusaka	2016-02-22	yes	rural	not in care, alive		3	0	0	1	1	married	1	1	83	40.2192	yes	2013	lower-mid basic
16	16	1	1	286	0	1	0	0	0	0	1	0	0	1	1	5	5	0	Lusaka	2016-02-22	yes	rural	not in care, alive		5	0	0	1	1	married	1	1	83	40.2192	yes	2013	lower-mid basic
16	16	2	0	286	1	0	0	1	1	0	0	0	1	0	0	20	1	0	Lusaka	2016-02-22	yes	rural	not in care, alive		1	1	0	0	1	married	1	1	83	40.2192	yes	2013	lower-mid basic
16	17	1	1	287	0	0	1	0	1	0	0	0	1	0	1	10	5	0	Lusaka	2016-02-22	yes	rural	not in care, alive		1	0	0	1	1	married	1	1	83	40.2192	yes	2013	lower-mid basic
16	17	2	0	287	1	1	0	0	0	1	0	1	0	0	0	5	1	0	Lusaka	2016-02-22	yes	rural	not in care, alive		3	1	0	0	1	married	1	1	83	40.2192	yes	2013	lower-mid basic
16	18	1	1	288	0	0	0	1	0	1	0	1	0	0	1	20	5	0	Lusaka	2016-02-22	yes	rural	not in care, alive		3	0	0	1	1	married	1	1	83	40.2192	yes	2013	lower-mid basic
16	18	2	0	288	1	0	1	0	0	0	1	0	0	1	0	10	1	0	Lusaka	2016-02-22	yes	rural	not in care, alive		5	1	0	0	1	married	1	1	83	40.2192	yes	2013	lower-mid basic
17	1	1	0	289	0	1	0	0	1	0	0	1	0	0	0	5	1	1	Lusaka	2016-04-12	yes	rural	not in care, alive	1	1	1	0	0	1		1	1	406	24.811	yes	2013	lower-mid basic
17	1	2	1	289	1	0	0	1	0	1	0	0	0	1	1	20	3	1	Lusaka	2016-04-12	yes	rural	not in care, alive	1	3	0	1	0	1		1	1	406	24.811	yes	2013	lower-mid basic
17	2	1	0	290	0	0	1	0	0	1	0	0	0	1	0	10	1	1	Lusaka	2016-04-12	yes	rural	not in care, alive	1	3	1	0	0	1		1	1	406	24.811	yes	2013	lower-mid basic
17	2	2	1	290	1	1	0	0	0	0	1	0	1	0	1	5	3	1	Lusaka	2016-04-12	yes	rural	not in care, alive	1	5	0	1	0	1		1	1	406	24.811	yes	2013	lower-mid basic
17	3	1	1	291	0	0	0	1	0	0	1	0	1	0	0	20	1	1	Lusaka	2016-04-12	yes	rural	not in care, alive	1	5	1	0	0	1		1	1	406	24.811	yes	2013	lower-mid basic
17	3	2	0	291	1	0	1	0	1	0	0	1	0	0	1	10	3	1	Lusaka	2016-04-12	yes	rural	not in care, alive	1	1	0	1	0	1		1	1	406	24.811	yes	2013	lower-mid basic
17	4	1	0	292	0	1	0	0	0	1	0	0	1	0	0	5	3	1	Lusaka	2016-04-12	yes	rural	not in care, alive	1	3	0	1	0	1		1	1	406	24.811	yes	2013	lower-mid basic
17	4	2	1	292	1	0	0	1	0	0	1	1	0	0	1	20	5	1	Lusaka	2016-04-12	yes	rural	not in care, alive	1	5	0	0	1	1		1	1	406	24.811	yes	2013	lower-mid basic
17	5	1	1	293	0	0	1	0	0	0	1	1	0	0	0	10	3	1	Lusaka	2016-04-12	yes	rural	not in care, alive	1	5	0	1	0	1		1	1	406	24.811	yes	2013	lower-mid basic
17	5	2	0	293	1	1	0	0	1	0	0	0	0	1	1	5	5	1	Lusaka	2016-04-12	yes	rural	not in care, alive	1	1	0	0	1	1		1	1	406	24.811	yes	2013	lower-mid basic
17	6	1	0	294	0	0	0	1	1	0	0	0	0	1	0	20	3	1	Lusaka	2016-04-12	yes	rural	not in care, alive	1	1	0	1	0	1		1	1	406	24.811	yes	2013	lower-mid basic
17	6	2	1	294	1	0	1	0	0	1	0	0	1	0	1	10	5	1	Lusaka	2016-04-12	yes	rural	not in care, alive	1	3	0	0	1	1		1	1	406	24.811	yes	2013	lower-mid basic
17	7	1	1	295	0	1	0	0	0	0	1	0	0	1	0	5	5	1	Lusaka	2016-04-12	yes	rural	not in care, alive	1	5	0	0	1	1		1	1	406	24.811	yes	2013	lower-mid basic
17	7	2	0	295	1	0	0	1	1	0	0	0	1	0	1	20	1	1	Lusaka	2016-04-12	yes	rural	not in care, alive	1	1	1	0	0	1		1	1	406	24.811	yes	2013	lower-mid basic
17	8	1	0	296	0	0	1	0	1	0	0	0	1	0	0	10	5	1	Lusaka	2016-04-12	yes	rural	not in care, alive	1	1	0	0	1	1		1	1	406	24.811	yes	2013	lower-mid basic
17	8	2	1	296	1	1	0	0	0	1	0	1	0	0	1	5	1	1	Lusaka	2016-04-12	yes	rural	not in care, alive	1	3	1	0	0	1		1	1	406	24.811	yes	2013	lower-mid basic
17	9	1	0	297	0	0	0	1	0	1	0	1	0	0	0	20	5	1	Lusaka	2016-04-12	yes	rural	not in care, alive	1	3	0	0	1	1		1	1	406	24.811	yes	2013	lower-mid basic
17	9	2	1	297	1	0	1	0	0	0	1	0	0	1	0	10	1	1	Lusaka	2016-04-12	yes	rural	not in care, alive	1	5	1	0	0	1		1	1	406	24.811	yes	2013	lower-mid basic
17	10	1		298	0	1	0	0	1	0	0	1	0	0	1	5	1	1	Lusaka	2016-04-12	yes	rural	not in care, alive	1	1	1	0	0	1		1	1	406	24.811	yes	2013	lower-mid basic
17	10	2		298	1	0	0	1	0	1	0	0	0	1	0	20	3	1	Lusaka	2016-04-12	yes	rural	not in care, alive	1	3	0	1	0	1		1	1	406	24.811	yes	2013	lower-mid basic
17	11	1		299	0	0	1	0	0	1	0	0	0	1	1	10	1	1	Lusaka	2016-04-12	yes	rural	not in care, alive	1	3	1	0	0	1		1	1	406	24.811	yes	2013	lower-mid basic
17	11	2		299	1	1	0	0	0	0	1	0	1	0	0	5	3	1	Lusaka	2016-04-12	yes	rural	not in care, alive	1	5	0	1	0	1		1	1	406	24.811	yes	2013	lower-mid basic
17	12	1		300	0	0	0	1	0	0	1	0	1	0	1	20	1	1	Lusaka	2016-04-12	yes	rural	not in care, alive	1	5	1	0	0	1		1	1	406	24.811	yes	2013	lower-mid basic
17	12	2		300	1	0	1	0	1	0	0	1	0	0	0	10	3	1	Lusaka	2016-04-12	yes	rural	not in care, alive	1	1	0	1	0	1		1	1	406	24.811	yes	2013	lower-mid basic
17	13	1		301	0	1	0	0	0	1	0	0	1	0	1	5	3	1	Lusaka	2016-04-12	yes	rural	not in care, alive	1	3	0	1	0	1		1	1	406	24.811	yes	2013	lower-mid basic
17	13	2		301	1	0	0	1	0	0	1	1	0	0	0	20	5	1	Lusaka	2016-04-12	yes	rural	not in care, alive	1	5	0	0	1	1		1	1	406	24.811	yes	2013	lower-mid basic
17	14	1		302	0	0	1	0	0	0	1	1	0	0	1	10	3	1	Lusaka	2016-04-12	yes	rural	not in care, alive	1	5	0	1	0	1		1	1	406	24.811	yes	2013	lower-mid basic
17	14	2		302	1	1	0	0	1	0	0	0	0	1	0	5	5	1	Lusaka	2016-04-12	yes	rural	not in care, alive	1	1	0	0	1	1		1	1	406	24.811	yes	2013	lower-mid basic
17	15	1		303	0	0	0	1	1	0	0	0	0	1	1	20	3	1	Lusaka	2016-04-12	yes	rural	not in care, alive	1	1	0	1	0	1		1	1	406	24.811	yes	2013	lower-mid basic
17	15	2		303	1	0	1	0	0	1	0	0	1	0	0	10	5	1	Lusaka	2016-04-12	yes	rural	not in care, alive	1	3	0	0	1	1		1	1	406	24.811	yes	2013	lower-mid basic
17	16	1		304	0	1	0	0	0	0	1	0	0	1	1	5	5	1	Lusaka	2016-04-12	yes	rural	not in care, alive	1	5	0	0	1	1		1	1	406	24.811	yes	2013	lower-mid basic
17	16	2		304	1	0	0	1	1	0	0	0	1	0	0	20	1	1	Lusaka	2016-04-12	yes	rural	not in care, alive	1	1	1	0	0	1		1	1	406	24.811	yes	2013	lower-mid basic
17	17	1		305	0	0	1	0	1	0	0	0	1	0	1	10	5	1	Lusaka	2016-04-12	yes	rural	not in care, alive	1	1	0	0	1	1		1	1	406	24.811	yes	2013	lower-mid basic
17	17	2		305	1	1	0	0	0	1	0	1	0	0	0	5	1	1	Lusaka	2016-04-12	yes	rural	not in care, alive	1	3	1	0	0	1		1	1	406	24.811	yes	2013	lower-mid basic
17	18	1		306	0	0	0	1	0	1	0	1	0	0	1	20	5	1	Lusaka	2016-04-12	yes	rural	not in care, alive	1	3	0	0	1	1		1	1	406	24.811	yes	2013	lower-mid basic
17	18	2		306	1	0	1	0	0	0	1	0	0	1	0	10	1	1	Lusaka	2016-04-12	yes	rural	not in care, alive	1	5	1	0	0	1		1	1	406	24.811	yes	2013	lower-mid basic
18	1	1		307	0	1	0	0	1	0	0	1	0	0	0	5	1	0	Lusaka	2016-01-20	no	rural	not in care, alive		1	1	0	0	1	married	1	1	679	36.7123	no	2013	None
18	1	2		307	1	0	0	1	0	1	0	0	0	1	1	20	3	0	Lusaka	2016-01-20	no	rural	not in care, alive		3	0	1	0	1	married	1	1	679	36.7123	no	2013	None
18	2	1		308	0	0	1	0	0	1	0	0	0	1	0	10	1	0	Lusaka	2016-01-20	no	rural	not in care, alive		3	1	0	0	1	married	1	1	679	36.7123	no	2013	None
18	2	2		308	1	1	0	0	0	0	1	0	1	0	1	5	3	0	Lusaka	2016-01-20	no	rural	not in care, alive		5	0	1	0	1	married	1	1	679	36.7123	no	2013	None
18	3	1		309	0	0	0	1	0	0	1	0	1	0	0	20	1	0	Lusaka	2016-01-20	no	rural	not in care, alive		5	1	0	0	1	married	1	1	679	36.7123	no	2013	None
18	3	2		309	1	0	1	0	1	0	0	1	0	0	1	10	3	0	Lusaka	2016-01-20	no	rural	not in care, alive		1	0	1	0	1	married	1	1	679	36.7123	no	2013	None
18	4	1		310	0	1	0	0	0	1	0	0	1	0	0	5	3	0	Lusaka	2016-01-20	no	rural	not in care, alive		3	0	1	0	1	married	1	1	679	36.7123	no	2013	None
18	4	2		310	1	0	0	1	0	0	1	1	0	0	1	20	5	0	Lusaka	2016-01-20	no	rural	not in care, alive		5	0	0	1	1	married	1	1	679	36.7123	no	2013	None
18	5	1		311	0	0	1	0	0	0	1	1	0	0	0	10	3	0	Lusaka	2016-01-20	no	rural	not in care, alive		5	0	1	0	1	married	1	1	679	36.7123	no	2013	None
18	5	2		311	1	1	0	0	1	0	0	0	0	1	1	5	5	0	Lusaka	2016-01-20	no	rural	not in care, alive		1	0	0	1	1	married	1	1	679	36.7123	no	2013	None
18	6	1		312	0	0	0	1	1	0	0	0	0	1	0	20	3	0	Lusaka	2016-01-20	no	rural	not in care, alive		1	0	1	0	1	married	1	1	679	36.7123	no	2013	None
18	6	2		312	1	0	1	0	0	1	0	0	1	0	1	10	5	0	Lusaka	2016-01-20	no	rural	not in care, alive		3	0	0	1	1	married	1	1	679	36.7123	no	2013	None
18	7	1		313	0	1	0	0	0	0	1	0	0	1	0	5	5	0	Lusaka	2016-01-20	no	rural	not in care, alive		5	0	0	1	1	married	1	1	679	36.7123	no	2013	None
18	7	2		313	1	0	0	1	1	0	0	0	1	0	1	20	1	0	Lusaka	2016-01-20	no	rural	not in care, alive		1	1	0	0	1	married	1	1	679	36.7123	no	2013	None
18	8	1		314	0	0	1	0	1	0	0	0	1	0	0	10	5	0	Lusaka	2016-01-20	no	rural	not in care, alive		1	0	0	1	1	married	1	1	679	36.7123	no	2013	None
18	8	2		314	1	1	0	0	0	1	0	1	0	0	1	5	1	0	Lusaka	2016-01-20	no	rural	not in care, alive		3	1	0	0	1	married	1	1	679	36.7123	no	2013	None
18	9	1		315	0	0	0	1	0	1	0	1	0	0	0	20	5	0	Lusaka	2016-01-20	no	rural	not in care, alive		3	0	0	1	1	married	1	1	679	36.7123	no	2013	None
18	9	2		315	1	0	1	0	0	0	1	0	0	1	0	10	1	0	Lusaka	2016-01-20	no	rural	not in care, alive		5	1	0	0	1	married	1	1	679	36.7123	no	2013	None
18	10	1	1	316	0	1	0	0	1	0	0	1	0	0	1	5	1	0	Lusaka	2016-01-20	no	rural	not in care, alive		1	1	0	0	1	married	1	1	679	36.7123	no	2013	None
18	10	2	0	316	1	0	0	1	0	1	0	0	0	1	0	20	3	0	Lusaka	2016-01-20	no	rural	not in care, alive		3	0	1	0	1	married	1	1	679	36.7123	no	2013	None
18	11	1	1	317	0	0	1	0	0	1	0	0	0	1	1	10	1	0	Lusaka	2016-01-20	no	rural	not in care, alive		3	1	0	0	1	married	1	1	679	36.7123	no	2013	None
18	11	2	0	317	1	1	0	0	0	0	1	0	1	0	0	5	3	0	Lusaka	2016-01-20	no	rural	not in care, alive		5	0	1	0	1	married	1	1	679	36.7123	no	2013	None
18	12	1	1	318	0	0	0	1	0	0	1	0	1	0	1	20	1	0	Lusaka	2016-01-20	no	rural	not in care, alive		5	1	0	0	1	married	1	1	679	36.7123	no	2013	None
18	12	2	0	318	1	0	1	0	1	0	0	1	0	0	0	10	3	0	Lusaka	2016-01-20	no	rural	not in care, alive		1	0	1	0	1	married	1	1	679	36.7123	no	2013	None
18	13	1	1	319	0	1	0	0	0	1	0	0	1	0	1	5	3	0	Lusaka	2016-01-20	no	rural	not in care, alive		3	0	1	0	1	married	1	1	679	36.7123	no	2013	None
18	13	2	0	319	1	0	0	1	0	0	1	1	0	0	0	20	5	0	Lusaka	2016-01-20	no	rural	not in care, alive		5	0	0	1	1	married	1	1	679	36.7123	no	2013	None
18	14	1	1	320	0	0	1	0	0	0	1	1	0	0	1	10	3	0	Lusaka	2016-01-20	no	rural	not in care, alive		5	0	1	0	1	married	1	1	679	36.7123	no	2013	None
18	14	2	0	320	1	1	0	0	1	0	0	0	0	1	0	5	5	0	Lusaka	2016-01-20	no	rural	not in care, alive		1	0	0	1	1	married	1	1	679	36.7123	no	2013	None
18	15	1	1	321	0	0	0	1	1	0	0	0	0	1	1	20	3	0	Lusaka	2016-01-20	no	rural	not in care, alive		1	0	1	0	1	married	1	1	679	36.7123	no	2013	None
18	15	2	0	321	1	0	1	0	0	1	0	0	1	0	0	10	5	0	Lusaka	2016-01-20	no	rural	not in care, alive		3	0	0	1	1	married	1	1	679	36.7123	no	2013	None
18	16	1	1	322	0	1	0	0	0	0	1	0	0	1	1	5	5	0	Lusaka	2016-01-20	no	rural	not in care, alive		5	0	0	1	1	married	1	1	679	36.7123	no	2013	None
18	16	2	0	322	1	0	0	1	1	0	0	0	1	0	0	20	1	0	Lusaka	2016-01-20	no	rural	not in care, alive		1	1	0	0	1	married	1	1	679	36.7123	no	2013	None
18	17	1	0	323	0	0	1	0	1	0	0	0	1	0	1	10	5	0	Lusaka	2016-01-20	no	rural	not in care, alive		1	0	0	1	1	married	1	1	679	36.7123	no	2013	None
18	17	2	1	323	1	1	0	0	0	1	0	1	0	0	0	5	1	0	Lusaka	2016-01-20	no	rural	not in care, alive		3	1	0	0	1	married	1	1	679	36.7123	no	2013	None
18	18	1	0	324	0	0	0	1	0	1	0	1	0	0	1	20	5	0	Lusaka	2016-01-20	no	rural	not in care, alive		3	0	0	1	1	married	1	1	679	36.7123	no	2013	None
18	18	2	1	324	1	0	1	0	0	0	1	0	0	1	0	10	1	0	Lusaka	2016-01-20	no	rural	not in care, alive		5	1	0	0	1	married	1	1	679	36.7123	no	2013	None
19	1	1	0	325	0	1	0	0	1	0	0	1	0	0	0	5	1	0	Lusaka	2016-03-29	no	rural	in care new clinic	1	1	1	0	0	0		1	1	239	38.726	no	2013	upperbasic/secondary
19	1	2	1	325	1	0	0	1	0	1	0	0	0	1	1	20	3	0	Lusaka	2016-03-29	no	rural	in care new clinic	1	3	0	1	0	0		1	1	239	38.726	no	2013	upperbasic/secondary
19	2	1	0	326	0	0	1	0	0	1	0	0	0	1	0	10	1	0	Lusaka	2016-03-29	no	rural	in care new clinic	1	3	1	0	0	0		1	1	239	38.726	no	2013	upperbasic/secondary
19	2	2	1	326	1	1	0	0	0	0	1	0	1	0	1	5	3	0	Lusaka	2016-03-29	no	rural	in care new clinic	1	5	0	1	0	0		1	1	239	38.726	no	2013	upperbasic/secondary
19	3	1	1	327	0	0	0	1	0	0	1	0	1	0	0	20	1	0	Lusaka	2016-03-29	no	rural	in care new clinic	1	5	1	0	0	0		1	1	239	38.726	no	2013	upperbasic/secondary
19	3	2	0	327	1	0	1	0	1	0	0	1	0	0	1	10	3	0	Lusaka	2016-03-29	no	rural	in care new clinic	1	1	0	1	0	0		1	1	239	38.726	no	2013	upperbasic/secondary
19	4	1	0	328	0	1	0	0	0	1	0	0	1	0	0	5	3	0	Lusaka	2016-03-29	no	rural	in care new clinic	1	3	0	1	0	0		1	1	239	38.726	no	2013	upperbasic/secondary
19	4	2	1	328	1	0	0	1	0	0	1	1	0	0	1	20	5	0	Lusaka	2016-03-29	no	rural	in care new clinic	1	5	0	0	1	0		1	1	239	38.726	no	2013	upperbasic/secondary
19	5	1	1	329	0	0	1	0	0	0	1	1	0	0	0	10	3	0	Lusaka	2016-03-29	no	rural	in care new clinic	1	5	0	1	0	0		1	1	239	38.726	no	2013	upperbasic/secondary
19	5	2	0	329	1	1	0	0	1	0	0	0	0	1	1	5	5	0	Lusaka	2016-03-29	no	rural	in care new clinic	1	1	0	0	1	0		1	1	239	38.726	no	2013	upperbasic/secondary
19	6	1	0	330	0	0	0	1	1	0	0	0	0	1	0	20	3	0	Lusaka	2016-03-29	no	rural	in care new clinic	1	1	0	1	0	0		1	1	239	38.726	no	2013	upperbasic/secondary
19	6	2	1	330	1	0	1	0	0	1	0	0	1	0	1	10	5	0	Lusaka	2016-03-29	no	rural	in care new clinic	1	3	0	0	1	0		1	1	239	38.726	no	2013	upperbasic/secondary
19	7	1	1	331	0	1	0	0	0	0	1	0	0	1	0	5	5	0	Lusaka	2016-03-29	no	rural	in care new clinic	1	5	0	0	1	0		1	1	239	38.726	no	2013	upperbasic/secondary
19	7	2	0	331	1	0	0	1	1	0	0	0	1	0	1	20	1	0	Lusaka	2016-03-29	no	rural	in care new clinic	1	1	1	0	0	0		1	1	239	38.726	no	2013	upperbasic/secondary
19	8	1	0	332	0	0	1	0	1	0	0	0	1	0	0	10	5	0	Lusaka	2016-03-29	no	rural	in care new clinic	1	1	0	0	1	0		1	1	239	38.726	no	2013	upperbasic/secondary
19	8	2	1	332	1	1	0	0	0	1	0	1	0	0	1	5	1	0	Lusaka	2016-03-29	no	rural	in care new clinic	1	3	1	0	0	0		1	1	239	38.726	no	2013	upperbasic/secondary
19	9	1	0	333	0	0	0	1	0	1	0	1	0	0	0	20	5	0	Lusaka	2016-03-29	no	rural	in care new clinic	1	3	0	0	1	0		1	1	239	38.726	no	2013	upperbasic/secondary
19	9	2	1	333	1	0	1	0	0	0	1	0	0	1	0	10	1	0	Lusaka	2016-03-29	no	rural	in care new clinic	1	5	1	0	0	0		1	1	239	38.726	no	2013	upperbasic/secondary
19	10	1		334	0	1	0	0	1	0	0	1	0	0	1	5	1	0	Lusaka	2016-03-29	no	rural	in care new clinic	1	1	1	0	0	0		1	1	239	38.726	no	2013	upperbasic/secondary
19	10	2		334	1	0	0	1	0	1	0	0	0	1	0	20	3	0	Lusaka	2016-03-29	no	rural	in care new clinic	1	3	0	1	0	0		1	1	239	38.726	no	2013	upperbasic/secondary
19	11	1		335	0	0	1	0	0	1	0	0	0	1	1	10	1	0	Lusaka	2016-03-29	no	rural	in care new clinic	1	3	1	0	0	0		1	1	239	38.726	no	2013	upperbasic/secondary
19	11	2		335	1	1	0	0	0	0	1	0	1	0	0	5	3	0	Lusaka	2016-03-29	no	rural	in care new clinic	1	5	0	1	0	0		1	1	239	38.726	no	2013	upperbasic/secondary
19	12	1		336	0	0	0	1	0	0	1	0	1	0	1	20	1	0	Lusaka	2016-03-29	no	rural	in care new clinic	1	5	1	0	0	0		1	1	239	38.726	no	2013	upperbasic/secondary
19	12	2		336	1	0	1	0	1	0	0	1	0	0	0	10	3	0	Lusaka	2016-03-29	no	rural	in care new clinic	1	1	0	1	0	0		1	1	239	38.726	no	2013	upperbasic/secondary
19	13	1		337	0	1	0	0	0	1	0	0	1	0	1	5	3	0	Lusaka	2016-03-29	no	rural	in care new clinic	1	3	0	1	0	0		1	1	239	38.726	no	2013	upperbasic/secondary
19	13	2		337	1	0	0	1	0	0	1	1	0	0	0	20	5	0	Lusaka	2016-03-29	no	rural	in care new clinic	1	5	0	0	1	0		1	1	239	38.726	no	2013	upperbasic/secondary
19	14	1		338	0	0	1	0	0	0	1	1	0	0	1	10	3	0	Lusaka	2016-03-29	no	rural	in care new clinic	1	5	0	1	0	0		1	1	239	38.726	no	2013	upperbasic/secondary
19	14	2		338	1	1	0	0	1	0	0	0	0	1	0	5	5	0	Lusaka	2016-03-29	no	rural	in care new clinic	1	1	0	0	1	0		1	1	239	38.726	no	2013	upperbasic/secondary
19	15	1		339	0	0	0	1	1	0	0	0	0	1	1	20	3	0	Lusaka	2016-03-29	no	rural	in care new clinic	1	1	0	1	0	0		1	1	239	38.726	no	2013	upperbasic/secondary
19	15	2		339	1	0	1	0	0	1	0	0	1	0	0	10	5	0	Lusaka	2016-03-29	no	rural	in care new clinic	1	3	0	0	1	0		1	1	239	38.726	no	2013	upperbasic/secondary
19	16	1		340	0	1	0	0	0	0	1	0	0	1	1	5	5	0	Lusaka	2016-03-29	no	rural	in care new clinic	1	5	0	0	1	0		1	1	239	38.726	no	2013	upperbasic/secondary
19	16	2		340	1	0	0	1	1	0	0	0	1	0	0	20	1	0	Lusaka	2016-03-29	no	rural	in care new clinic	1	1	1	0	0	0		1	1	239	38.726	no	2013	upperbasic/secondary
19	17	1		341	0	0	1	0	1	0	0	0	1	0	1	10	5	0	Lusaka	2016-03-29	no	rural	in care new clinic	1	1	0	0	1	0		1	1	239	38.726	no	2013	upperbasic/secondary
19	17	2		341	1	1	0	0	0	1	0	1	0	0	0	5	1	0	Lusaka	2016-03-29	no	rural	in care new clinic	1	3	1	0	0	0		1	1	239	38.726	no	2013	upperbasic/secondary
19	18	1		342	0	0	0	1	0	1	0	1	0	0	1	20	5	0	Lusaka	2016-03-29	no	rural	in care new clinic	1	3	0	0	1	0		1	1	239	38.726	no	2013	upperbasic/secondary
19	18	2		342	1	0	1	0	0	0	1	0	0	1	0	10	1	0	Lusaka	2016-03-29	no	rural	in care new clinic	1	5	1	0	0	0		1	1	239	38.726	no	2013	upperbasic/secondary
20	1	1		343	0	1	0	0	1	0	0	1	0	0	0	5	1	0	Lusaka	2016-02-15	no	rural	not in care, alive		1	1	0	0	0	married	1	1	193	52.4137	no	2013	lower-mid basic
20	1	2		343	1	0	0	1	0	1	0	0	0	1	1	20	3	0	Lusaka	2016-02-15	no	rural	not in care, alive		3	0	1	0	0	married	1	1	193	52.4137	no	2013	lower-mid basic
20	2	1		344	0	0	1	0	0	1	0	0	0	1	0	10	1	0	Lusaka	2016-02-15	no	rural	not in care, alive		3	1	0	0	0	married	1	1	193	52.4137	no	2013	lower-mid basic
20	2	2		344	1	1	0	0	0	0	1	0	1	0	1	5	3	0	Lusaka	2016-02-15	no	rural	not in care, alive		5	0	1	0	0	married	1	1	193	52.4137	no	2013	lower-mid basic
20	3	1		345	0	0	0	1	0	0	1	0	1	0	0	20	1	0	Lusaka	2016-02-15	no	rural	not in care, alive		5	1	0	0	0	married	1	1	193	52.4137	no	2013	lower-mid basic
20	3	2		345	1	0	1	0	1	0	0	1	0	0	1	10	3	0	Lusaka	2016-02-15	no	rural	not in care, alive		1	0	1	0	0	married	1	1	193	52.4137	no	2013	lower-mid basic
20	4	1		346	0	1	0	0	0	1	0	0	1	0	0	5	3	0	Lusaka	2016-02-15	no	rural	not in care, alive		3	0	1	0	0	married	1	1	193	52.4137	no	2013	lower-mid basic
20	4	2		346	1	0	0	1	0	0	1	1	0	0	1	20	5	0	Lusaka	2016-02-15	no	rural	not in care, alive		5	0	0	1	0	married	1	1	193	52.4137	no	2013	lower-mid basic
20	5	1		347	0	0	1	0	0	0	1	1	0	0	0	10	3	0	Lusaka	2016-02-15	no	rural	not in care, alive		5	0	1	0	0	married	1	1	193	52.4137	no	2013	lower-mid basic
20	5	2		347	1	1	0	0	1	0	0	0	0	1	1	5	5	0	Lusaka	2016-02-15	no	rural	not in care, alive		1	0	0	1	0	married	1	1	193	52.4137	no	2013	lower-mid basic
20	6	1		348	0	0	0	1	1	0	0	0	0	1	0	20	3	0	Lusaka	2016-02-15	no	rural	not in care, alive		1	0	1	0	0	married	1	1	193	52.4137	no	2013	lower-mid basic
20	6	2		348	1	0	1	0	0	1	0	0	1	0	1	10	5	0	Lusaka	2016-02-15	no	rural	not in care, alive		3	0	0	1	0	married	1	1	193	52.4137	no	2013	lower-mid basic
20	7	1		349	0	1	0	0	0	0	1	0	0	1	0	5	5	0	Lusaka	2016-02-15	no	rural	not in care, alive		5	0	0	1	0	married	1	1	193	52.4137	no	2013	lower-mid basic
20	7	2		349	1	0	0	1	1	0	0	0	1	0	1	20	1	0	Lusaka	2016-02-15	no	rural	not in care, alive		1	1	0	0	0	married	1	1	193	52.4137	no	2013	lower-mid basic
20	8	1		350	0	0	1	0	1	0	0	0	1	0	0	10	5	0	Lusaka	2016-02-15	no	rural	not in care, alive		1	0	0	1	0	married	1	1	193	52.4137	no	2013	lower-mid basic
20	8	2		350	1	1	0	0	0	1	0	1	0	0	1	5	1	0	Lusaka	2016-02-15	no	rural	not in care, alive		3	1	0	0	0	married	1	1	193	52.4137	no	2013	lower-mid basic
20	9	1		351	0	0	0	1	0	1	0	1	0	0	0	20	5	0	Lusaka	2016-02-15	no	rural	not in care, alive		3	0	0	1	0	married	1	1	193	52.4137	no	2013	lower-mid basic
20	9	2		351	1	0	1	0	0	0	1	0	0	1	0	10	1	0	Lusaka	2016-02-15	no	rural	not in care, alive		5	1	0	0	0	married	1	1	193	52.4137	no	2013	lower-mid basic
20	10	1	1	352	0	1	0	0	1	0	0	1	0	0	1	5	1	0	Lusaka	2016-02-15	no	rural	not in care, alive		1	1	0	0	0	married	1	1	193	52.4137	no	2013	lower-mid basic
20	10	2	0	352	1	0	0	1	0	1	0	0	0	1	0	20	3	0	Lusaka	2016-02-15	no	rural	not in care, alive		3	0	1	0	0	married	1	1	193	52.4137	no	2013	lower-mid basic
20	11	1	1	353	0	0	1	0	0	1	0	0	0	1	1	10	1	0	Lusaka	2016-02-15	no	rural	not in care, alive		3	1	0	0	0	married	1	1	193	52.4137	no	2013	lower-mid basic
20	11	2	0	353	1	1	0	0	0	0	1	0	1	0	0	5	3	0	Lusaka	2016-02-15	no	rural	not in care, alive		5	0	1	0	0	married	1	1	193	52.4137	no	2013	lower-mid basic
20	12	1	1	354	0	0	0	1	0	0	1	0	1	0	1	20	1	0	Lusaka	2016-02-15	no	rural	not in care, alive		5	1	0	0	0	married	1	1	193	52.4137	no	2013	lower-mid basic
20	12	2	0	354	1	0	1	0	1	0	0	1	0	0	0	10	3	0	Lusaka	2016-02-15	no	rural	not in care, alive		1	0	1	0	0	married	1	1	193	52.4137	no	2013	lower-mid basic
20	13	1	1	355	0	1	0	0	0	1	0	0	1	0	1	5	3	0	Lusaka	2016-02-15	no	rural	not in care, alive		3	0	1	0	0	married	1	1	193	52.4137	no	2013	lower-mid basic
20	13	2	0	355	1	0	0	1	0	0	1	1	0	0	0	20	5	0	Lusaka	2016-02-15	no	rural	not in care, alive		5	0	0	1	0	married	1	1	193	52.4137	no	2013	lower-mid basic
20	14	1	1	356	0	0	1	0	0	0	1	1	0	0	1	10	3	0	Lusaka	2016-02-15	no	rural	not in care, alive		5	0	1	0	0	married	1	1	193	52.4137	no	2013	lower-mid basic
20	14	2	0	356	1	1	0	0	1	0	0	0	0	1	0	5	5	0	Lusaka	2016-02-15	no	rural	not in care, alive		1	0	0	1	0	married	1	1	193	52.4137	no	2013	lower-mid basic
20	15	1	0	357	0	0	0	1	1	0	0	0	0	1	1	20	3	0	Lusaka	2016-02-15	no	rural	not in care, alive		1	0	1	0	0	married	1	1	193	52.4137	no	2013	lower-mid basic
20	15	2	1	357	1	0	1	0	0	1	0	0	1	0	0	10	5	0	Lusaka	2016-02-15	no	rural	not in care, alive		3	0	0	1	0	married	1	1	193	52.4137	no	2013	lower-mid basic
20	16	1	1	358	0	1	0	0	0	0	1	0	0	1	1	5	5	0	Lusaka	2016-02-15	no	rural	not in care, alive		5	0	0	1	0	married	1	1	193	52.4137	no	2013	lower-mid basic
20	16	2	0	358	1	0	0	1	1	0	0	0	1	0	0	20	1	0	Lusaka	2016-02-15	no	rural	not in care, alive		1	1	0	0	0	married	1	1	193	52.4137	no	2013	lower-mid basic
20	17	1	0	359	0	0	1	0	1	0	0	0	1	0	1	10	5	0	Lusaka	2016-02-15	no	rural	not in care, alive		1	0	0	1	0	married	1	1	193	52.4137	no	2013	lower-mid basic
20	17	2	1	359	1	1	0	0	0	1	0	1	0	0	0	5	1	0	Lusaka	2016-02-15	no	rural	not in care, alive		3	1	0	0	0	married	1	1	193	52.4137	no	2013	lower-mid basic
20	18	1	0	360	0	0	0	1	0	1	0	1	0	0	1	20	5	0	Lusaka	2016-02-15	no	rural	not in care, alive		3	0	0	1	0	married	1	1	193	52.4137	no	2013	lower-mid basic
20	18	2	1	360	1	0	1	0	0	0	1	0	0	1	0	10	1	0	Lusaka	2016-02-15	no	rural	not in care, alive		5	1	0	0	0	married	1	1	193	52.4137	no	2013	lower-mid basic
21	1	1	0	361	0	1	0	0	1	0	0	1	0	0	0	5	1	1	Lusaka	2016-01-19	no	rural	not in care, alive	1	1	1	0	0	1		1	2		42.0986	no	2014	lower-mid basic
21	1	2	1	361	1	0	0	1	0	1	0	0	0	1	1	20	3	1	Lusaka	2016-01-19	no	rural	not in care, alive	1	3	0	1	0	1		1	2		42.0986	no	2014	lower-mid basic
21	2	1	0	362	0	0	1	0	0	1	0	0	0	1	0	10	1	1	Lusaka	2016-01-19	no	rural	not in care, alive	1	3	1	0	0	1		1	2		42.0986	no	2014	lower-mid basic
21	2	2	1	362	1	1	0	0	0	0	1	0	1	0	1	5	3	1	Lusaka	2016-01-19	no	rural	not in care, alive	1	5	0	1	0	1		1	2		42.0986	no	2014	lower-mid basic
21	3	1	1	363	0	0	0	1	0	0	1	0	1	0	0	20	1	1	Lusaka	2016-01-19	no	rural	not in care, alive	1	5	1	0	0	1		1	2		42.0986	no	2014	lower-mid basic
21	3	2	0	363	1	0	1	0	1	0	0	1	0	0	1	10	3	1	Lusaka	2016-01-19	no	rural	not in care, alive	1	1	0	1	0	1		1	2		42.0986	no	2014	lower-mid basic
21	4	1	0	364	0	1	0	0	0	1	0	0	1	0	0	5	3	1	Lusaka	2016-01-19	no	rural	not in care, alive	1	3	0	1	0	1		1	2		42.0986	no	2014	lower-mid basic
21	4	2	1	364	1	0	0	1	0	0	1	1	0	0	1	20	5	1	Lusaka	2016-01-19	no	rural	not in care, alive	1	5	0	0	1	1		1	2		42.0986	no	2014	lower-mid basic
21	5	1	0	365	0	0	1	0	0	0	1	1	0	0	0	10	3	1	Lusaka	2016-01-19	no	rural	not in care, alive	1	5	0	1	0	1		1	2		42.0986	no	2014	lower-mid basic
21	5	2	1	365	1	1	0	0	1	0	0	0	0	1	1	5	5	1	Lusaka	2016-01-19	no	rural	not in care, alive	1	1	0	0	1	1		1	2		42.0986	no	2014	lower-mid basic
21	6	1	0	366	0	0	0	1	1	0	0	0	0	1	0	20	3	1	Lusaka	2016-01-19	no	rural	not in care, alive	1	1	0	1	0	1		1	2		42.0986	no	2014	lower-mid basic
21	6	2	1	366	1	0	1	0	0	1	0	0	1	0	1	10	5	1	Lusaka	2016-01-19	no	rural	not in care, alive	1	3	0	0	1	1		1	2		42.0986	no	2014	lower-mid basic
21	7	1	1	367	0	1	0	0	0	0	1	0	0	1	0	5	5	1	Lusaka	2016-01-19	no	rural	not in care, alive	1	5	0	0	1	1		1	2		42.0986	no	2014	lower-mid basic
21	7	2	0	367	1	0	0	1	1	0	0	0	1	0	1	20	1	1	Lusaka	2016-01-19	no	rural	not in care, alive	1	1	1	0	0	1		1	2		42.0986	no	2014	lower-mid basic
21	8	1	0	368	0	0	1	0	1	0	0	0	1	0	0	10	5	1	Lusaka	2016-01-19	no	rural	not in care, alive	1	1	0	0	1	1		1	2		42.0986	no	2014	lower-mid basic
21	8	2	1	368	1	1	0	0	0	1	0	1	0	0	1	5	1	1	Lusaka	2016-01-19	no	rural	not in care, alive	1	3	1	0	0	1		1	2		42.0986	no	2014	lower-mid basic
21	9	1	0	369	0	0	0	1	0	1	0	1	0	0	0	20	5	1	Lusaka	2016-01-19	no	rural	not in care, alive	1	3	0	0	1	1		1	2		42.0986	no	2014	lower-mid basic
21	9	2	1	369	1	0	1	0	0	0	1	0	0	1	0	10	1	1	Lusaka	2016-01-19	no	rural	not in care, alive	1	5	1	0	0	1		1	2		42.0986	no	2014	lower-mid basic
21	10	1		370	0	1	0	0	1	0	0	1	0	0	1	5	1	1	Lusaka	2016-01-19	no	rural	not in care, alive	1	1	1	0	0	1		1	2		42.0986	no	2014	lower-mid basic
21	10	2		370	1	0	0	1	0	1	0	0	0	1	0	20	3	1	Lusaka	2016-01-19	no	rural	not in care, alive	1	3	0	1	0	1		1	2		42.0986	no	2014	lower-mid basic
21	11	1		371	0	0	1	0	0	1	0	0	0	1	1	10	1	1	Lusaka	2016-01-19	no	rural	not in care, alive	1	3	1	0	0	1		1	2		42.0986	no	2014	lower-mid basic
21	11	2		371	1	1	0	0	0	0	1	0	1	0	0	5	3	1	Lusaka	2016-01-19	no	rural	not in care, alive	1	5	0	1	0	1		1	2		42.0986	no	2014	lower-mid basic
21	12	1		372	0	0	0	1	0	0	1	0	1	0	1	20	1	1	Lusaka	2016-01-19	no	rural	not in care, alive	1	5	1	0	0	1		1	2		42.0986	no	2014	lower-mid basic
21	12	2		372	1	0	1	0	1	0	0	1	0	0	0	10	3	1	Lusaka	2016-01-19	no	rural	not in care, alive	1	1	0	1	0	1		1	2		42.0986	no	2014	lower-mid basic
21	13	1		373	0	1	0	0	0	1	0	0	1	0	1	5	3	1	Lusaka	2016-01-19	no	rural	not in care, alive	1	3	0	1	0	1		1	2		42.0986	no	2014	lower-mid basic
21	13	2		373	1	0	0	1	0	0	1	1	0	0	0	20	5	1	Lusaka	2016-01-19	no	rural	not in care, alive	1	5	0	0	1	1		1	2		42.0986	no	2014	lower-mid basic
21	14	1		374	0	0	1	0	0	0	1	1	0	0	1	10	3	1	Lusaka	2016-01-19	no	rural	not in care, alive	1	5	0	1	0	1		1	2		42.0986	no	2014	lower-mid basic
21	14	2		374	1	1	0	0	1	0	0	0	0	1	0	5	5	1	Lusaka	2016-01-19	no	rural	not in care, alive	1	1	0	0	1	1		1	2		42.0986	no	2014	lower-mid basic
21	15	1		375	0	0	0	1	1	0	0	0	0	1	1	20	3	1	Lusaka	2016-01-19	no	rural	not in care, alive	1	1	0	1	0	1		1	2		42.0986	no	2014	lower-mid basic
21	15	2		375	1	0	1	0	0	1	0	0	1	0	0	10	5	1	Lusaka	2016-01-19	no	rural	not in care, alive	1	3	0	0	1	1		1	2		42.0986	no	2014	lower-mid basic
21	16	1		376	0	1	0	0	0	0	1	0	0	1	1	5	5	1	Lusaka	2016-01-19	no	rural	not in care, alive	1	5	0	0	1	1		1	2		42.0986	no	2014	lower-mid basic
21	16	2		376	1	0	0	1	1	0	0	0	1	0	0	20	1	1	Lusaka	2016-01-19	no	rural	not in care, alive	1	1	1	0	0	1		1	2		42.0986	no	2014	lower-mid basic
21	17	1		377	0	0	1	0	1	0	0	0	1	0	1	10	5	1	Lusaka	2016-01-19	no	rural	not in care, alive	1	1	0	0	1	1		1	2		42.0986	no	2014	lower-mid basic
21	17	2		377	1	1	0	0	0	1	0	1	0	0	0	5	1	1	Lusaka	2016-01-19	no	rural	not in care, alive	1	3	1	0	0	1		1	2		42.0986	no	2014	lower-mid basic
21	18	1		378	0	0	0	1	0	1	0	1	0	0	1	20	5	1	Lusaka	2016-01-19	no	rural	not in care, alive	1	3	0	0	1	1		1	2		42.0986	no	2014	lower-mid basic
21	18	2		378	1	0	1	0	0	0	1	0	0	1	0	10	1	1	Lusaka	2016-01-19	no	rural	not in care, alive	1	5	1	0	0	1		1	2		42.0986	no	2014	lower-mid basic
22	1	1	1	379	0	1	0	0	1	0	0	1	0	0	0	5	1	1	Lusaka	2016-03-23	no	rural	not in care, alive	1	1	1	0	0	0		1	3		31.989	no	2014
22	1	2	0	379	1	0	0	1	0	1	0	0	0	1	1	20	3	1	Lusaka	2016-03-23	no	rural	not in care, alive	1	3	0	1	0	0		1	3		31.989	no	2014
22	2	1	0	380	0	0	1	0	0	1	0	0	0	1	0	10	1	1	Lusaka	2016-03-23	no	rural	not in care, alive	1	3	1	0	0	0		1	3		31.989	no	2014
22	2	2	1	380	1	1	0	0	0	0	1	0	1	0	1	5	3	1	Lusaka	2016-03-23	no	rural	not in care, alive	1	5	0	1	0	0		1	3		31.989	no	2014
22	3	1	0	381	0	0	0	1	0	0	1	0	1	0	0	20	1	1	Lusaka	2016-03-23	no	rural	not in care, alive	1	5	1	0	0	0		1	3		31.989	no	2014
22	3	2	1	381	1	0	1	0	1	0	0	1	0	0	1	10	3	1	Lusaka	2016-03-23	no	rural	not in care, alive	1	1	0	1	0	0		1	3		31.989	no	2014
22	4	1	0	382	0	1	0	0	0	1	0	0	1	0	0	5	3	1	Lusaka	2016-03-23	no	rural	not in care, alive	1	3	0	1	0	0		1	3		31.989	no	2014
22	4	2	1	382	1	0	0	1	0	0	1	1	0	0	1	20	5	1	Lusaka	2016-03-23	no	rural	not in care, alive	1	5	0	0	1	0		1	3		31.989	no	2014
22	5	1	0	383	0	0	1	0	0	0	1	1	0	0	0	10	3	1	Lusaka	2016-03-23	no	rural	not in care, alive	1	5	0	1	0	0		1	3		31.989	no	2014
22	5	2	1	383	1	1	0	0	1	0	0	0	0	1	1	5	5	1	Lusaka	2016-03-23	no	rural	not in care, alive	1	1	0	0	1	0		1	3		31.989	no	2014
22	6	1	0	384	0	0	0	1	1	0	0	0	0	1	0	20	3	1	Lusaka	2016-03-23	no	rural	not in care, alive	1	1	0	1	0	0		1	3		31.989	no	2014
22	6	2	1	384	1	0	1	0	0	1	0	0	1	0	1	10	5	1	Lusaka	2016-03-23	no	rural	not in care, alive	1	3	0	0	1	0		1	3		31.989	no	2014
22	7	1	1	385	0	1	0	0	0	0	1	0	0	1	0	5	5	1	Lusaka	2016-03-23	no	rural	not in care, alive	1	5	0	0	1	0		1	3		31.989	no	2014
22	7	2	0	385	1	0	0	1	1	0	0	0	1	0	1	20	1	1	Lusaka	2016-03-23	no	rural	not in care, alive	1	1	1	0	0	0		1	3		31.989	no	2014
22	8	1	0	386	0	0	1	0	1	0	0	0	1	0	0	10	5	1	Lusaka	2016-03-23	no	rural	not in care, alive	1	1	0	0	1	0		1	3		31.989	no	2014
22	8	2	1	386	1	1	0	0	0	1	0	1	0	0	1	5	1	1	Lusaka	2016-03-23	no	rural	not in care, alive	1	3	1	0	0	0		1	3		31.989	no	2014
22	9	1	0	387	0	0	0	1	0	1	0	1	0	0	0	20	5	1	Lusaka	2016-03-23	no	rural	not in care, alive	1	3	0	0	1	0		1	3		31.989	no	2014
22	9	2	1	387	1	0	1	0	0	0	1	0	0	1	0	10	1	1	Lusaka	2016-03-23	no	rural	not in care, alive	1	5	1	0	0	0		1	3		31.989	no	2014
22	10	1		388	0	1	0	0	1	0	0	1	0	0	1	5	1	1	Lusaka	2016-03-23	no	rural	not in care, alive	1	1	1	0	0	0		1	3		31.989	no	2014
22	10	2		388	1	0	0	1	0	1	0	0	0	1	0	20	3	1	Lusaka	2016-03-23	no	rural	not in care, alive	1	3	0	1	0	0		1	3		31.989	no	2014
22	11	1		389	0	0	1	0	0	1	0	0	0	1	1	10	1	1	Lusaka	2016-03-23	no	rural	not in care, alive	1	3	1	0	0	0		1	3		31.989	no	2014
22	11	2		389	1	1	0	0	0	0	1	0	1	0	0	5	3	1	Lusaka	2016-03-23	no	rural	not in care, alive	1	5	0	1	0	0		1	3		31.989	no	2014
22	12	1		390	0	0	0	1	0	0	1	0	1	0	1	20	1	1	Lusaka	2016-03-23	no	rural	not in care, alive	1	5	1	0	0	0		1	3		31.989	no	2014
22	12	2		390	1	0	1	0	1	0	0	1	0	0	0	10	3	1	Lusaka	2016-03-23	no	rural	not in care, alive	1	1	0	1	0	0		1	3		31.989	no	2014
22	13	1		391	0	1	0	0	0	1	0	0	1	0	1	5	3	1	Lusaka	2016-03-23	no	rural	not in care, alive	1	3	0	1	0	0		1	3		31.989	no	2014
22	13	2		391	1	0	0	1	0	0	1	1	0	0	0	20	5	1	Lusaka	2016-03-23	no	rural	not in care, alive	1	5	0	0	1	0		1	3		31.989	no	2014
22	14	1		392	0	0	1	0	0	0	1	1	0	0	1	10	3	1	Lusaka	2016-03-23	no	rural	not in care, alive	1	5	0	1	0	0		1	3		31.989	no	2014
22	14	2		392	1	1	0	0	1	0	0	0	0	1	0	5	5	1	Lusaka	2016-03-23	no	rural	not in care, alive	1	1	0	0	1	0		1	3		31.989	no	2014
22	15	1		393	0	0	0	1	1	0	0	0	0	1	1	20	3	1	Lusaka	2016-03-23	no	rural	not in care, alive	1	1	0	1	0	0		1	3		31.989	no	2014
22	15	2		393	1	0	1	0	0	1	0	0	1	0	0	10	5	1	Lusaka	2016-03-23	no	rural	not in care, alive	1	3	0	0	1	0		1	3		31.989	no	2014
22	16	1		394	0	1	0	0	0	0	1	0	0	1	1	5	5	1	Lusaka	2016-03-23	no	rural	not in care, alive	1	5	0	0	1	0		1	3		31.989	no	2014
22	16	2		394	1	0	0	1	1	0	0	0	1	0	0	20	1	1	Lusaka	2016-03-23	no	rural	not in care, alive	1	1	1	0	0	0		1	3		31.989	no	2014
22	17	1		395	0	0	1	0	1	0	0	0	1	0	1	10	5	1	Lusaka	2016-03-23	no	rural	not in care, alive	1	1	0	0	1	0		1	3		31.989	no	2014
22	17	2		395	1	1	0	0	0	1	0	1	0	0	0	5	1	1	Lusaka	2016-03-23	no	rural	not in care, alive	1	3	1	0	0	0		1	3		31.989	no	2014
22	18	1		396	0	0	0	1	0	1	0	1	0	0	1	20	5	1	Lusaka	2016-03-23	no	rural	not in care, alive	1	3	0	0	1	0		1	3		31.989	no	2014
22	18	2		396	1	0	1	0	0	0	1	0	0	1	0	10	1	1	Lusaka	2016-03-23	no	rural	not in care, alive	1	5	1	0	0	0		1	3		31.989	no	2014
23	1	1		397	0	1	0	0	1	0	0	1	0	0	0	5	1	0	Lusaka	2016-03-02	yes	rural	in care new clinic		1	1	0	0	1		1	1		28.0575	no	2014	upperbasic/secondary
23	1	2		397	1	0	0	1	0	1	0	0	0	1	1	20	3	0	Lusaka	2016-03-02	yes	rural	in care new clinic		3	0	1	0	1		1	1		28.0575	no	2014	upperbasic/secondary
23	2	1		398	0	0	1	0	0	1	0	0	0	1	0	10	1	0	Lusaka	2016-03-02	yes	rural	in care new clinic		3	1	0	0	1		1	1		28.0575	no	2014	upperbasic/secondary
23	2	2		398	1	1	0	0	0	0	1	0	1	0	1	5	3	0	Lusaka	2016-03-02	yes	rural	in care new clinic		5	0	1	0	1		1	1		28.0575	no	2014	upperbasic/secondary
23	3	1		399	0	0	0	1	0	0	1	0	1	0	0	20	1	0	Lusaka	2016-03-02	yes	rural	in care new clinic		5	1	0	0	1		1	1		28.0575	no	2014	upperbasic/secondary
23	3	2		399	1	0	1	0	1	0	0	1	0	0	1	10	3	0	Lusaka	2016-03-02	yes	rural	in care new clinic		1	0	1	0	1		1	1		28.0575	no	2014	upperbasic/secondary
23	4	1		400	0	1	0	0	0	1	0	0	1	0	0	5	3	0	Lusaka	2016-03-02	yes	rural	in care new clinic		3	0	1	0	1		1	1		28.0575	no	2014	upperbasic/secondary
23	4	2		400	1	0	0	1	0	0	1	1	0	0	1	20	5	0	Lusaka	2016-03-02	yes	rural	in care new clinic		5	0	0	1	1		1	1		28.0575	no	2014	upperbasic/secondary
23	5	1		401	0	0	1	0	0	0	1	1	0	0	0	10	3	0	Lusaka	2016-03-02	yes	rural	in care new clinic		5	0	1	0	1		1	1		28.0575	no	2014	upperbasic/secondary
23	5	2		401	1	1	0	0	1	0	0	0	0	1	1	5	5	0	Lusaka	2016-03-02	yes	rural	in care new clinic		1	0	0	1	1		1	1		28.0575	no	2014	upperbasic/secondary
23	6	1		402	0	0	0	1	1	0	0	0	0	1	0	20	3	0	Lusaka	2016-03-02	yes	rural	in care new clinic		1	0	1	0	1		1	1		28.0575	no	2014	upperbasic/secondary
23	6	2		402	1	0	1	0	0	1	0	0	1	0	1	10	5	0	Lusaka	2016-03-02	yes	rural	in care new clinic		3	0	0	1	1		1	1		28.0575	no	2014	upperbasic/secondary
23	7	1		403	0	1	0	0	0	0	1	0	0	1	0	5	5	0	Lusaka	2016-03-02	yes	rural	in care new clinic		5	0	0	1	1		1	1		28.0575	no	2014	upperbasic/secondary
23	7	2		403	1	0	0	1	1	0	0	0	1	0	1	20	1	0	Lusaka	2016-03-02	yes	rural	in care new clinic		1	1	0	0	1		1	1		28.0575	no	2014	upperbasic/secondary
23	8	1		404	0	0	1	0	1	0	0	0	1	0	0	10	5	0	Lusaka	2016-03-02	yes	rural	in care new clinic		1	0	0	1	1		1	1		28.0575	no	2014	upperbasic/secondary
23	8	2		404	1	1	0	0	0	1	0	1	0	0	1	5	1	0	Lusaka	2016-03-02	yes	rural	in care new clinic		3	1	0	0	1		1	1		28.0575	no	2014	upperbasic/secondary
23	9	1		405	0	0	0	1	0	1	0	1	0	0	0	20	5	0	Lusaka	2016-03-02	yes	rural	in care new clinic		3	0	0	1	1		1	1		28.0575	no	2014	upperbasic/secondary
23	9	2		405	1	0	1	0	0	0	1	0	0	1	0	10	1	0	Lusaka	2016-03-02	yes	rural	in care new clinic		5	1	0	0	1		1	1		28.0575	no	2014	upperbasic/secondary
23	10	1	1	406	0	1	0	0	1	0	0	1	0	0	1	5	1	0	Lusaka	2016-03-02	yes	rural	in care new clinic		1	1	0	0	1		1	1		28.0575	no	2014	upperbasic/secondary
23	10	2	0	406	1	0	0	1	0	1	0	0	0	1	0	20	3	0	Lusaka	2016-03-02	yes	rural	in care new clinic		3	0	1	0	1		1	1		28.0575	no	2014	upperbasic/secondary
23	11	1	1	407	0	0	1	0	0	1	0	0	0	1	1	10	1	0	Lusaka	2016-03-02	yes	rural	in care new clinic		3	1	0	0	1		1	1		28.0575	no	2014	upperbasic/secondary
23	11	2	0	407	1	1	0	0	0	0	1	0	1	0	0	5	3	0	Lusaka	2016-03-02	yes	rural	in care new clinic		5	0	1	0	1		1	1		28.0575	no	2014	upperbasic/secondary
23	12	1	1	408	0	0	0	1	0	0	1	0	1	0	1	20	1	0	Lusaka	2016-03-02	yes	rural	in care new clinic		5	1	0	0	1		1	1		28.0575	no	2014	upperbasic/secondary
23	12	2	0	408	1	0	1	0	1	0	0	1	0	0	0	10	3	0	Lusaka	2016-03-02	yes	rural	in care new clinic		1	0	1	0	1		1	1		28.0575	no	2014	upperbasic/secondary
23	13	1	1	409	0	1	0	0	0	1	0	0	1	0	1	5	3	0	Lusaka	2016-03-02	yes	rural	in care new clinic		3	0	1	0	1		1	1		28.0575	no	2014	upperbasic/secondary
23	13	2	0	409	1	0	0	1	0	0	1	1	0	0	0	20	5	0	Lusaka	2016-03-02	yes	rural	in care new clinic		5	0	0	1	1		1	1		28.0575	no	2014	upperbasic/secondary
23	14	1	1	410	0	0	1	0	0	0	1	1	0	0	1	10	3	0	Lusaka	2016-03-02	yes	rural	in care new clinic		5	0	1	0	1		1	1		28.0575	no	2014	upperbasic/secondary
23	14	2	0	410	1	1	0	0	1	0	0	0	0	1	0	5	5	0	Lusaka	2016-03-02	yes	rural	in care new clinic		1	0	0	1	1		1	1		28.0575	no	2014	upperbasic/secondary
23	15	1	1	411	0	0	0	1	1	0	0	0	0	1	1	20	3	0	Lusaka	2016-03-02	yes	rural	in care new clinic		1	0	1	0	1		1	1		28.0575	no	2014	upperbasic/secondary
23	15	2	0	411	1	0	1	0	0	1	0	0	1	0	0	10	5	0	Lusaka	2016-03-02	yes	rural	in care new clinic		3	0	0	1	1		1	1		28.0575	no	2014	upperbasic/secondary
23	16	1	1	412	0	1	0	0	0	0	1	0	0	1	1	5	5	0	Lusaka	2016-03-02	yes	rural	in care new clinic		5	0	0	1	1		1	1		28.0575	no	2014	upperbasic/secondary
23	16	2	0	412	1	0	0	1	1	0	0	0	1	0	0	20	1	0	Lusaka	2016-03-02	yes	rural	in care new clinic		1	1	0	0	1		1	1		28.0575	no	2014	upperbasic/secondary
23	17	1	1	413	0	0	1	0	1	0	0	0	1	0	1	10	5	0	Lusaka	2016-03-02	yes	rural	in care new clinic		1	0	0	1	1		1	1		28.0575	no	2014	upperbasic/secondary
23	17	2	0	413	1	1	0	0	0	1	0	1	0	0	0	5	1	0	Lusaka	2016-03-02	yes	rural	in care new clinic		3	1	0	0	1		1	1		28.0575	no	2014	upperbasic/secondary
23	18	1	1	414	0	0	0	1	0	1	0	1	0	0	1	20	5	0	Lusaka	2016-03-02	yes	rural	in care new clinic		3	0	0	1	1		1	1		28.0575	no	2014	upperbasic/secondary
23	18	2	0	414	1	0	1	0	0	0	1	0	0	1	0	10	1	0	Lusaka	2016-03-02	yes	rural	in care new clinic		5	1	0	0	1		1	1		28.0575	no	2014	upperbasic/secondary
24	1	1	0	415	0	1	0	0	1	0	0	1	0	0	0	5	1	1	Lusaka	2016-05-09	yes	rural	in care new clinic	1	1	1	0	0	1		1	1		39.2795	no	2014	lower-mid basic
24	1	2	1	415	1	0	0	1	0	1	0	0	0	1	1	20	3	1	Lusaka	2016-05-09	yes	rural	in care new clinic	1	3	0	1	0	1		1	1		39.2795	no	2014	lower-mid basic
24	2	1	0	416	0	0	1	0	0	1	0	0	0	1	0	10	1	1	Lusaka	2016-05-09	yes	rural	in care new clinic	1	3	1	0	0	1		1	1		39.2795	no	2014	lower-mid basic
24	2	2	1	416	1	1	0	0	0	0	1	0	1	0	1	5	3	1	Lusaka	2016-05-09	yes	rural	in care new clinic	1	5	0	1	0	1		1	1		39.2795	no	2014	lower-mid basic
24	3	1	1	417	0	0	0	1	0	0	1	0	1	0	0	20	1	1	Lusaka	2016-05-09	yes	rural	in care new clinic	1	5	1	0	0	1		1	1		39.2795	no	2014	lower-mid basic
24	3	2	0	417	1	0	1	0	1	0	0	1	0	0	1	10	3	1	Lusaka	2016-05-09	yes	rural	in care new clinic	1	1	0	1	0	1		1	1		39.2795	no	2014	lower-mid basic
24	4	1	0	418	0	1	0	0	0	1	0	0	1	0	0	5	3	1	Lusaka	2016-05-09	yes	rural	in care new clinic	1	3	0	1	0	1		1	1		39.2795	no	2014	lower-mid basic
24	4	2	1	418	1	0	0	1	0	0	1	1	0	0	1	20	5	1	Lusaka	2016-05-09	yes	rural	in care new clinic	1	5	0	0	1	1		1	1		39.2795	no	2014	lower-mid basic
24	5	1	1	419	0	0	1	0	0	0	1	1	0	0	0	10	3	1	Lusaka	2016-05-09	yes	rural	in care new clinic	1	5	0	1	0	1		1	1		39.2795	no	2014	lower-mid basic
24	5	2	0	419	1	1	0	0	1	0	0	0	0	1	1	5	5	1	Lusaka	2016-05-09	yes	rural	in care new clinic	1	1	0	0	1	1		1	1		39.2795	no	2014	lower-mid basic
24	6	1	0	420	0	0	0	1	1	0	0	0	0	1	0	20	3	1	Lusaka	2016-05-09	yes	rural	in care new clinic	1	1	0	1	0	1		1	1		39.2795	no	2014	lower-mid basic
24	6	2	1	420	1	0	1	0	0	1	0	0	1	0	1	10	5	1	Lusaka	2016-05-09	yes	rural	in care new clinic	1	3	0	0	1	1		1	1		39.2795	no	2014	lower-mid basic
24	7	1	1	421	0	1	0	0	0	0	1	0	0	1	0	5	5	1	Lusaka	2016-05-09	yes	rural	in care new clinic	1	5	0	0	1	1		1	1		39.2795	no	2014	lower-mid basic
24	7	2	0	421	1	0	0	1	1	0	0	0	1	0	1	20	1	1	Lusaka	2016-05-09	yes	rural	in care new clinic	1	1	1	0	0	1		1	1		39.2795	no	2014	lower-mid basic
24	8	1	0	422	0	0	1	0	1	0	0	0	1	0	0	10	5	1	Lusaka	2016-05-09	yes	rural	in care new clinic	1	1	0	0	1	1		1	1		39.2795	no	2014	lower-mid basic
24	8	2	1	422	1	1	0	0	0	1	0	1	0	0	1	5	1	1	Lusaka	2016-05-09	yes	rural	in care new clinic	1	3	1	0	0	1		1	1		39.2795	no	2014	lower-mid basic
24	9	1	0	423	0	0	0	1	0	1	0	1	0	0	0	20	5	1	Lusaka	2016-05-09	yes	rural	in care new clinic	1	3	0	0	1	1		1	1		39.2795	no	2014	lower-mid basic
24	9	2	1	423	1	0	1	0	0	0	1	0	0	1	0	10	1	1	Lusaka	2016-05-09	yes	rural	in care new clinic	1	5	1	0	0	1		1	1		39.2795	no	2014	lower-mid basic
24	10	1		424	0	1	0	0	1	0	0	1	0	0	1	5	1	1	Lusaka	2016-05-09	yes	rural	in care new clinic	1	1	1	0	0	1		1	1		39.2795	no	2014	lower-mid basic
24	10	2		424	1	0	0	1	0	1	0	0	0	1	0	20	3	1	Lusaka	2016-05-09	yes	rural	in care new clinic	1	3	0	1	0	1		1	1		39.2795	no	2014	lower-mid basic
24	11	1		425	0	0	1	0	0	1	0	0	0	1	1	10	1	1	Lusaka	2016-05-09	yes	rural	in care new clinic	1	3	1	0	0	1		1	1		39.2795	no	2014	lower-mid basic
24	11	2		425	1	1	0	0	0	0	1	0	1	0	0	5	3	1	Lusaka	2016-05-09	yes	rural	in care new clinic	1	5	0	1	0	1		1	1		39.2795	no	2014	lower-mid basic
24	12	1		426	0	0	0	1	0	0	1	0	1	0	1	20	1	1	Lusaka	2016-05-09	yes	rural	in care new clinic	1	5	1	0	0	1		1	1		39.2795	no	2014	lower-mid basic
24	12	2		426	1	0	1	0	1	0	0	1	0	0	0	10	3	1	Lusaka	2016-05-09	yes	rural	in care new clinic	1	1	0	1	0	1		1	1		39.2795	no	2014	lower-mid basic
24	13	1		427	0	1	0	0	0	1	0	0	1	0	1	5	3	1	Lusaka	2016-05-09	yes	rural	in care new clinic	1	3	0	1	0	1		1	1		39.2795	no	2014	lower-mid basic
24	13	2		427	1	0	0	1	0	0	1	1	0	0	0	20	5	1	Lusaka	2016-05-09	yes	rural	in care new clinic	1	5	0	0	1	1		1	1		39.2795	no	2014	lower-mid basic
24	14	1		428	0	0	1	0	0	0	1	1	0	0	1	10	3	1	Lusaka	2016-05-09	yes	rural	in care new clinic	1	5	0	1	0	1		1	1		39.2795	no	2014	lower-mid basic
24	14	2		428	1	1	0	0	1	0	0	0	0	1	0	5	5	1	Lusaka	2016-05-09	yes	rural	in care new clinic	1	1	0	0	1	1		1	1		39.2795	no	2014	lower-mid basic
24	15	1		429	0	0	0	1	1	0	0	0	0	1	1	20	3	1	Lusaka	2016-05-09	yes	rural	in care new clinic	1	1	0	1	0	1		1	1		39.2795	no	2014	lower-mid basic
24	15	2		429	1	0	1	0	0	1	0	0	1	0	0	10	5	1	Lusaka	2016-05-09	yes	rural	in care new clinic	1	3	0	0	1	1		1	1		39.2795	no	2014	lower-mid basic
24	16	1		430	0	1	0	0	0	0	1	0	0	1	1	5	5	1	Lusaka	2016-05-09	yes	rural	in care new clinic	1	5	0	0	1	1		1	1		39.2795	no	2014	lower-mid basic
24	16	2		430	1	0	0	1	1	0	0	0	1	0	0	20	1	1	Lusaka	2016-05-09	yes	rural	in care new clinic	1	1	1	0	0	1		1	1		39.2795	no	2014	lower-mid basic
24	17	1		431	0	0	1	0	1	0	0	0	1	0	1	10	5	1	Lusaka	2016-05-09	yes	rural	in care new clinic	1	1	0	0	1	1		1	1		39.2795	no	2014	lower-mid basic
24	17	2		431	1	1	0	0	0	1	0	1	0	0	0	5	1	1	Lusaka	2016-05-09	yes	rural	in care new clinic	1	3	1	0	0	1		1	1		39.2795	no	2014	lower-mid basic
24	18	1		432	0	0	0	1	0	1	0	1	0	0	1	20	5	1	Lusaka	2016-05-09	yes	rural	in care new clinic	1	3	0	0	1	1		1	1		39.2795	no	2014	lower-mid basic
24	18	2		432	1	0	1	0	0	0	1	0	0	1	0	10	1	1	Lusaka	2016-05-09	yes	rural	in care new clinic	1	5	1	0	0	1		1	1		39.2795	no	2014	lower-mid basic
25	1	1		433	0	1	0	0	1	0	0	1	0	0	0	5	1	1	Lusaka	2016-04-19	yes	rural	in care original		1	1	0	0	1		1	1	441	39.7808	no	2014	lower-mid basic
25	1	2		433	1	0	0	1	0	1	0	0	0	1	1	20	3	1	Lusaka	2016-04-19	yes	rural	in care original		3	0	1	0	1		1	1	441	39.7808	no	2014	lower-mid basic
25	2	1		434	0	0	1	0	0	1	0	0	0	1	0	10	1	1	Lusaka	2016-04-19	yes	rural	in care original		3	1	0	0	1		1	1	441	39.7808	no	2014	lower-mid basic
25	2	2		434	1	1	0	0	0	0	1	0	1	0	1	5	3	1	Lusaka	2016-04-19	yes	rural	in care original		5	0	1	0	1		1	1	441	39.7808	no	2014	lower-mid basic
25	3	1		435	0	0	0	1	0	0	1	0	1	0	0	20	1	1	Lusaka	2016-04-19	yes	rural	in care original		5	1	0	0	1		1	1	441	39.7808	no	2014	lower-mid basic
25	3	2		435	1	0	1	0	1	0	0	1	0	0	1	10	3	1	Lusaka	2016-04-19	yes	rural	in care original		1	0	1	0	1		1	1	441	39.7808	no	2014	lower-mid basic
25	4	1		436	0	1	0	0	0	1	0	0	1	0	0	5	3	1	Lusaka	2016-04-19	yes	rural	in care original		3	0	1	0	1		1	1	441	39.7808	no	2014	lower-mid basic
25	4	2		436	1	0	0	1	0	0	1	1	0	0	1	20	5	1	Lusaka	2016-04-19	yes	rural	in care original		5	0	0	1	1		1	1	441	39.7808	no	2014	lower-mid basic
25	5	1		437	0	0	1	0	0	0	1	1	0	0	0	10	3	1	Lusaka	2016-04-19	yes	rural	in care original		5	0	1	0	1		1	1	441	39.7808	no	2014	lower-mid basic
25	5	2		437	1	1	0	0	1	0	0	0	0	1	1	5	5	1	Lusaka	2016-04-19	yes	rural	in care original		1	0	0	1	1		1	1	441	39.7808	no	2014	lower-mid basic
25	6	1		438	0	0	0	1	1	0	0	0	0	1	0	20	3	1	Lusaka	2016-04-19	yes	rural	in care original		1	0	1	0	1		1	1	441	39.7808	no	2014	lower-mid basic
25	6	2		438	1	0	1	0	0	1	0	0	1	0	1	10	5	1	Lusaka	2016-04-19	yes	rural	in care original		3	0	0	1	1		1	1	441	39.7808	no	2014	lower-mid basic
25	7	1		439	0	1	0	0	0	0	1	0	0	1	0	5	5	1	Lusaka	2016-04-19	yes	rural	in care original		5	0	0	1	1		1	1	441	39.7808	no	2014	lower-mid basic
25	7	2		439	1	0	0	1	1	0	0	0	1	0	1	20	1	1	Lusaka	2016-04-19	yes	rural	in care original		1	1	0	0	1		1	1	441	39.7808	no	2014	lower-mid basic
25	8	1		440	0	0	1	0	1	0	0	0	1	0	0	10	5	1	Lusaka	2016-04-19	yes	rural	in care original		1	0	0	1	1		1	1	441	39.7808	no	2014	lower-mid basic
25	8	2		440	1	1	0	0	0	1	0	1	0	0	1	5	1	1	Lusaka	2016-04-19	yes	rural	in care original		3	1	0	0	1		1	1	441	39.7808	no	2014	lower-mid basic
25	9	1		441	0	0	0	1	0	1	0	1	0	0	0	20	5	1	Lusaka	2016-04-19	yes	rural	in care original		3	0	0	1	1		1	1	441	39.7808	no	2014	lower-mid basic
25	9	2		441	1	0	1	0	0	0	1	0	0	1	0	10	1	1	Lusaka	2016-04-19	yes	rural	in care original		5	1	0	0	1		1	1	441	39.7808	no	2014	lower-mid basic
25	10	1	0	442	0	1	0	0	1	0	0	1	0	0	1	5	1	1	Lusaka	2016-04-19	yes	rural	in care original		1	1	0	0	1		1	1	441	39.7808	no	2014	lower-mid basic
25	10	2	1	442	1	0	0	1	0	1	0	0	0	1	0	20	3	1	Lusaka	2016-04-19	yes	rural	in care original		3	0	1	0	1		1	1	441	39.7808	no	2014	lower-mid basic
25	11	1	1	443	0	0	1	0	0	1	0	0	0	1	1	10	1	1	Lusaka	2016-04-19	yes	rural	in care original		3	1	0	0	1		1	1	441	39.7808	no	2014	lower-mid basic
25	11	2	0	443	1	1	0	0	0	0	1	0	1	0	0	5	3	1	Lusaka	2016-04-19	yes	rural	in care original		5	0	1	0	1		1	1	441	39.7808	no	2014	lower-mid basic
25	12	1	1	444	0	0	0	1	0	0	1	0	1	0	1	20	1	1	Lusaka	2016-04-19	yes	rural	in care original		5	1	0	0	1		1	1	441	39.7808	no	2014	lower-mid basic
25	12	2	0	444	1	0	1	0	1	0	0	1	0	0	0	10	3	1	Lusaka	2016-04-19	yes	rural	in care original		1	0	1	0	1		1	1	441	39.7808	no	2014	lower-mid basic
25	13	1	1	445	0	1	0	0	0	1	0	0	1	0	1	5	3	1	Lusaka	2016-04-19	yes	rural	in care original		3	0	1	0	1		1	1	441	39.7808	no	2014	lower-mid basic
25	13	2	0	445	1	0	0	1	0	0	1	1	0	0	0	20	5	1	Lusaka	2016-04-19	yes	rural	in care original		5	0	0	1	1		1	1	441	39.7808	no	2014	lower-mid basic
25	14	1	1	446	0	0	1	0	0	0	1	1	0	0	1	10	3	1	Lusaka	2016-04-19	yes	rural	in care original		5	0	1	0	1		1	1	441	39.7808	no	2014	lower-mid basic
25	14	2	0	446	1	1	0	0	1	0	0	0	0	1	0	5	5	1	Lusaka	2016-04-19	yes	rural	in care original		1	0	0	1	1		1	1	441	39.7808	no	2014	lower-mid basic
25	15	1	0	447	0	0	0	1	1	0	0	0	0	1	1	20	3	1	Lusaka	2016-04-19	yes	rural	in care original		1	0	1	0	1		1	1	441	39.7808	no	2014	lower-mid basic
25	15	2	1	447	1	0	1	0	0	1	0	0	1	0	0	10	5	1	Lusaka	2016-04-19	yes	rural	in care original		3	0	0	1	1		1	1	441	39.7808	no	2014	lower-mid basic
25	16	1	1	448	0	1	0	0	0	0	1	0	0	1	1	5	5	1	Lusaka	2016-04-19	yes	rural	in care original		5	0	0	1	1		1	1	441	39.7808	no	2014	lower-mid basic
25	16	2	0	448	1	0	0	1	1	0	0	0	1	0	0	20	1	1	Lusaka	2016-04-19	yes	rural	in care original		1	1	0	0	1		1	1	441	39.7808	no	2014	lower-mid basic
25	17	1	0	449	0	0	1	0	1	0	0	0	1	0	1	10	5	1	Lusaka	2016-04-19	yes	rural	in care original		1	0	0	1	1		1	1	441	39.7808	no	2014	lower-mid basic
25	17	2	1	449	1	1	0	0	0	1	0	1	0	0	0	5	1	1	Lusaka	2016-04-19	yes	rural	in care original		3	1	0	0	1		1	1	441	39.7808	no	2014	lower-mid basic
25	18	1	1	450	0	0	0	1	0	1	0	1	0	0	1	20	5	1	Lusaka	2016-04-19	yes	rural	in care original		3	0	0	1	1		1	1	441	39.7808	no	2014	lower-mid basic
25	18	2	0	450	1	0	1	0	0	0	1	0	0	1	0	10	1	1	Lusaka	2016-04-19	yes	rural	in care original		5	1	0	0	1		1	1	441	39.7808	no	2014	lower-mid basic
26	1	1	1	451	0	1	0	0	1	0	0	1	0	0	0	5	1	0	Lusaka	2016-04-14	no	rural	not in care, alive	1	1	1	0	0	0		1	1	524	32.4219	no	2014	lower-mid basic
26	1	2	0	451	1	0	0	1	0	1	0	0	0	1	1	20	3	0	Lusaka	2016-04-14	no	rural	not in care, alive	1	3	0	1	0	0		1	1	524	32.4219	no	2014	lower-mid basic
26	2	1	0	452	0	0	1	0	0	1	0	0	0	1	0	10	1	0	Lusaka	2016-04-14	no	rural	not in care, alive	1	3	1	0	0	0		1	1	524	32.4219	no	2014	lower-mid basic
26	2	2	1	452	1	1	0	0	0	0	1	0	1	0	1	5	3	0	Lusaka	2016-04-14	no	rural	not in care, alive	1	5	0	1	0	0		1	1	524	32.4219	no	2014	lower-mid basic
26	3	1	0	453	0	0	0	1	0	0	1	0	1	0	0	20	1	0	Lusaka	2016-04-14	no	rural	not in care, alive	1	5	1	0	0	0		1	1	524	32.4219	no	2014	lower-mid basic
26	3	2	1	453	1	0	1	0	1	0	0	1	0	0	1	10	3	0	Lusaka	2016-04-14	no	rural	not in care, alive	1	1	0	1	0	0		1	1	524	32.4219	no	2014	lower-mid basic
26	4	1	0	454	0	1	0	0	0	1	0	0	1	0	0	5	3	0	Lusaka	2016-04-14	no	rural	not in care, alive	1	3	0	1	0	0		1	1	524	32.4219	no	2014	lower-mid basic
26	4	2	1	454	1	0	0	1	0	0	1	1	0	0	1	20	5	0	Lusaka	2016-04-14	no	rural	not in care, alive	1	5	0	0	1	0		1	1	524	32.4219	no	2014	lower-mid basic
26	5	1	0	455	0	0	1	0	0	0	1	1	0	0	0	10	3	0	Lusaka	2016-04-14	no	rural	not in care, alive	1	5	0	1	0	0		1	1	524	32.4219	no	2014	lower-mid basic
26	5	2	1	455	1	1	0	0	1	0	0	0	0	1	1	5	5	0	Lusaka	2016-04-14	no	rural	not in care, alive	1	1	0	0	1	0		1	1	524	32.4219	no	2014	lower-mid basic
26	6	1	0	456	0	0	0	1	1	0	0	0	0	1	0	20	3	0	Lusaka	2016-04-14	no	rural	not in care, alive	1	1	0	1	0	0		1	1	524	32.4219	no	2014	lower-mid basic
26	6	2	1	456	1	0	1	0	0	1	0	0	1	0	1	10	5	0	Lusaka	2016-04-14	no	rural	not in care, alive	1	3	0	0	1	0		1	1	524	32.4219	no	2014	lower-mid basic
26	7	1	1	457	0	1	0	0	0	0	1	0	0	1	0	5	5	0	Lusaka	2016-04-14	no	rural	not in care, alive	1	5	0	0	1	0		1	1	524	32.4219	no	2014	lower-mid basic
26	7	2	0	457	1	0	0	1	1	0	0	0	1	0	1	20	1	0	Lusaka	2016-04-14	no	rural	not in care, alive	1	1	1	0	0	0		1	1	524	32.4219	no	2014	lower-mid basic
26	8	1	0	458	0	0	1	0	1	0	0	0	1	0	0	10	5	0	Lusaka	2016-04-14	no	rural	not in care, alive	1	1	0	0	1	0		1	1	524	32.4219	no	2014	lower-mid basic
26	8	2	1	458	1	1	0	0	0	1	0	1	0	0	1	5	1	0	Lusaka	2016-04-14	no	rural	not in care, alive	1	3	1	0	0	0		1	1	524	32.4219	no	2014	lower-mid basic
26	9	1	0	459	0	0	0	1	0	1	0	1	0	0	0	20	5	0	Lusaka	2016-04-14	no	rural	not in care, alive	1	3	0	0	1	0		1	1	524	32.4219	no	2014	lower-mid basic
26	9	2	1	459	1	0	1	0	0	0	1	0	0	1	0	10	1	0	Lusaka	2016-04-14	no	rural	not in care, alive	1	5	1	0	0	0		1	1	524	32.4219	no	2014	lower-mid basic
26	10	1		460	0	1	0	0	1	0	0	1	0	0	1	5	1	0	Lusaka	2016-04-14	no	rural	not in care, alive	1	1	1	0	0	0		1	1	524	32.4219	no	2014	lower-mid basic
26	10	2		460	1	0	0	1	0	1	0	0	0	1	0	20	3	0	Lusaka	2016-04-14	no	rural	not in care, alive	1	3	0	1	0	0		1	1	524	32.4219	no	2014	lower-mid basic
26	11	1		461	0	0	1	0	0	1	0	0	0	1	1	10	1	0	Lusaka	2016-04-14	no	rural	not in care, alive	1	3	1	0	0	0		1	1	524	32.4219	no	2014	lower-mid basic
26	11	2		461	1	1	0	0	0	0	1	0	1	0	0	5	3	0	Lusaka	2016-04-14	no	rural	not in care, alive	1	5	0	1	0	0		1	1	524	32.4219	no	2014	lower-mid basic
26	12	1		462	0	0	0	1	0	0	1	0	1	0	1	20	1	0	Lusaka	2016-04-14	no	rural	not in care, alive	1	5	1	0	0	0		1	1	524	32.4219	no	2014	lower-mid basic
26	12	2		462	1	0	1	0	1	0	0	1	0	0	0	10	3	0	Lusaka	2016-04-14	no	rural	not in care, alive	1	1	0	1	0	0		1	1	524	32.4219	no	2014	lower-mid basic
26	13	1		463	0	1	0	0	0	1	0	0	1	0	1	5	3	0	Lusaka	2016-04-14	no	rural	not in care, alive	1	3	0	1	0	0		1	1	524	32.4219	no	2014	lower-mid basic
26	13	2		463	1	0	0	1	0	0	1	1	0	0	0	20	5	0	Lusaka	2016-04-14	no	rural	not in care, alive	1	5	0	0	1	0		1	1	524	32.4219	no	2014	lower-mid basic
26	14	1		464	0	0	1	0	0	0	1	1	0	0	1	10	3	0	Lusaka	2016-04-14	no	rural	not in care, alive	1	5	0	1	0	0		1	1	524	32.4219	no	2014	lower-mid basic
26	14	2		464	1	1	0	0	1	0	0	0	0	1	0	5	5	0	Lusaka	2016-04-14	no	rural	not in care, alive	1	1	0	0	1	0		1	1	524	32.4219	no	2014	lower-mid basic
26	15	1		465	0	0	0	1	1	0	0	0	0	1	1	20	3	0	Lusaka	2016-04-14	no	rural	not in care, alive	1	1	0	1	0	0		1	1	524	32.4219	no	2014	lower-mid basic
26	15	2		465	1	0	1	0	0	1	0	0	1	0	0	10	5	0	Lusaka	2016-04-14	no	rural	not in care, alive	1	3	0	0	1	0		1	1	524	32.4219	no	2014	lower-mid basic
26	16	1		466	0	1	0	0	0	0	1	0	0	1	1	5	5	0	Lusaka	2016-04-14	no	rural	not in care, alive	1	5	0	0	1	0		1	1	524	32.4219	no	2014	lower-mid basic
26	16	2		466	1	0	0	1	1	0	0	0	1	0	0	20	1	0	Lusaka	2016-04-14	no	rural	not in care, alive	1	1	1	0	0	0		1	1	524	32.4219	no	2014	lower-mid basic
26	17	1		467	0	0	1	0	1	0	0	0	1	0	1	10	5	0	Lusaka	2016-04-14	no	rural	not in care, alive	1	1	0	0	1	0		1	1	524	32.4219	no	2014	lower-mid basic
26	17	2		467	1	1	0	0	0	1	0	1	0	0	0	5	1	0	Lusaka	2016-04-14	no	rural	not in care, alive	1	3	1	0	0	0		1	1	524	32.4219	no	2014	lower-mid basic
26	18	1		468	0	0	0	1	0	1	0	1	0	0	1	20	5	0	Lusaka	2016-04-14	no	rural	not in care, alive	1	3	0	0	1	0		1	1	524	32.4219	no	2014	lower-mid basic
26	18	2		468	1	0	1	0	0	0	1	0	0	1	0	10	1	0	Lusaka	2016-04-14	no	rural	not in care, alive	1	5	1	0	0	0		1	1	524	32.4219	no	2014	lower-mid basic
27	1	1		469	0	1	0	0	1	0	0	1	0	0	0	5	1	0	Lusaka	2016-05-17	yes	rural	in care new clinic		1	1	0	0	1			1		39.789	yes	2014	None
27	1	2		469	1	0	0	1	0	1	0	0	0	1	1	20	3	0	Lusaka	2016-05-17	yes	rural	in care new clinic		3	0	1	0	1			1		39.789	yes	2014	None
27	2	1		470	0	0	1	0	0	1	0	0	0	1	0	10	1	0	Lusaka	2016-05-17	yes	rural	in care new clinic		3	1	0	0	1			1		39.789	yes	2014	None
27	2	2		470	1	1	0	0	0	0	1	0	1	0	1	5	3	0	Lusaka	2016-05-17	yes	rural	in care new clinic		5	0	1	0	1			1		39.789	yes	2014	None
27	3	1		471	0	0	0	1	0	0	1	0	1	0	0	20	1	0	Lusaka	2016-05-17	yes	rural	in care new clinic		5	1	0	0	1			1		39.789	yes	2014	None
27	3	2		471	1	0	1	0	1	0	0	1	0	0	1	10	3	0	Lusaka	2016-05-17	yes	rural	in care new clinic		1	0	1	0	1			1		39.789	yes	2014	None
27	4	1		472	0	1	0	0	0	1	0	0	1	0	0	5	3	0	Lusaka	2016-05-17	yes	rural	in care new clinic		3	0	1	0	1			1		39.789	yes	2014	None
27	4	2		472	1	0	0	1	0	0	1	1	0	0	1	20	5	0	Lusaka	2016-05-17	yes	rural	in care new clinic		5	0	0	1	1			1		39.789	yes	2014	None
27	5	1		473	0	0	1	0	0	0	1	1	0	0	0	10	3	0	Lusaka	2016-05-17	yes	rural	in care new clinic		5	0	1	0	1			1		39.789	yes	2014	None
27	5	2		473	1	1	0	0	1	0	0	0	0	1	1	5	5	0	Lusaka	2016-05-17	yes	rural	in care new clinic		1	0	0	1	1			1		39.789	yes	2014	None
27	6	1		474	0	0	0	1	1	0	0	0	0	1	0	20	3	0	Lusaka	2016-05-17	yes	rural	in care new clinic		1	0	1	0	1			1		39.789	yes	2014	None
27	6	2		474	1	0	1	0	0	1	0	0	1	0	1	10	5	0	Lusaka	2016-05-17	yes	rural	in care new clinic		3	0	0	1	1			1		39.789	yes	2014	None
27	7	1		475	0	1	0	0	0	0	1	0	0	1	0	5	5	0	Lusaka	2016-05-17	yes	rural	in care new clinic		5	0	0	1	1			1		39.789	yes	2014	None
27	7	2		475	1	0	0	1	1	0	0	0	1	0	1	20	1	0	Lusaka	2016-05-17	yes	rural	in care new clinic		1	1	0	0	1			1		39.789	yes	2014	None
27	8	1		476	0	0	1	0	1	0	0	0	1	0	0	10	5	0	Lusaka	2016-05-17	yes	rural	in care new clinic		1	0	0	1	1			1		39.789	yes	2014	None
27	8	2		476	1	1	0	0	0	1	0	1	0	0	1	5	1	0	Lusaka	2016-05-17	yes	rural	in care new clinic		3	1	0	0	1			1		39.789	yes	2014	None
27	9	1		477	0	0	0	1	0	1	0	1	0	0	0	20	5	0	Lusaka	2016-05-17	yes	rural	in care new clinic		3	0	0	1	1			1		39.789	yes	2014	None
27	9	2		477	1	0	1	0	0	0	1	0	0	1	0	10	1	0	Lusaka	2016-05-17	yes	rural	in care new clinic		5	1	0	0	1			1		39.789	yes	2014	None
27	10	1	1	478	0	1	0	0	1	0	0	1	0	0	1	5	1	0	Lusaka	2016-05-17	yes	rural	in care new clinic		1	1	0	0	1			1		39.789	yes	2014	None
27	10	2	0	478	1	0	0	1	0	1	0	0	0	1	0	20	3	0	Lusaka	2016-05-17	yes	rural	in care new clinic		3	0	1	0	1			1		39.789	yes	2014	None
27	11	1	1	479	0	0	1	0	0	1	0	0	0	1	1	10	1	0	Lusaka	2016-05-17	yes	rural	in care new clinic		3	1	0	0	1			1		39.789	yes	2014	None
27	11	2	0	479	1	1	0	0	0	0	1	0	1	0	0	5	3	0	Lusaka	2016-05-17	yes	rural	in care new clinic		5	0	1	0	1			1		39.789	yes	2014	None
27	12	1	1	480	0	0	0	1	0	0	1	0	1	0	1	20	1	0	Lusaka	2016-05-17	yes	rural	in care new clinic		5	1	0	0	1			1		39.789	yes	2014	None
27	12	2	0	480	1	0	1	0	1	0	0	1	0	0	0	10	3	0	Lusaka	2016-05-17	yes	rural	in care new clinic		1	0	1	0	1			1		39.789	yes	2014	None
27	13	1	1	481	0	1	0	0	0	1	0	0	1	0	1	5	3	0	Lusaka	2016-05-17	yes	rural	in care new clinic		3	0	1	0	1			1		39.789	yes	2014	None
27	13	2	0	481	1	0	0	1	0	0	1	1	0	0	0	20	5	0	Lusaka	2016-05-17	yes	rural	in care new clinic		5	0	0	1	1			1		39.789	yes	2014	None
27	14	1	1	482	0	0	1	0	0	0	1	1	0	0	1	10	3	0	Lusaka	2016-05-17	yes	rural	in care new clinic		5	0	1	0	1			1		39.789	yes	2014	None
27	14	2	0	482	1	1	0	0	1	0	0	0	0	1	0	5	5	0	Lusaka	2016-05-17	yes	rural	in care new clinic		1	0	0	1	1			1		39.789	yes	2014	None
27	15	1	1	483	0	0	0	1	1	0	0	0	0	1	1	20	3	0	Lusaka	2016-05-17	yes	rural	in care new clinic		1	0	1	0	1			1		39.789	yes	2014	None
27	15	2	0	483	1	0	1	0	0	1	0	0	1	0	0	10	5	0	Lusaka	2016-05-17	yes	rural	in care new clinic		3	0	0	1	1			1		39.789	yes	2014	None
27	16	1	1	484	0	1	0	0	0	0	1	0	0	1	1	5	5	0	Lusaka	2016-05-17	yes	rural	in care new clinic		5	0	0	1	1			1		39.789	yes	2014	None
27	16	2	0	484	1	0	0	1	1	0	0	0	1	0	0	20	1	0	Lusaka	2016-05-17	yes	rural	in care new clinic		1	1	0	0	1			1		39.789	yes	2014	None
27	17	1	0	485	0	0	1	0	1	0	0	0	1	0	1	10	5	0	Lusaka	2016-05-17	yes	rural	in care new clinic		1	0	0	1	1			1		39.789	yes	2014	None
27	17	2	1	485	1	1	0	0	0	1	0	1	0	0	0	5	1	0	Lusaka	2016-05-17	yes	rural	in care new clinic		3	1	0	0	1			1		39.789	yes	2014	None
27	18	1	0	486	0	0	0	1	0	1	0	1	0	0	1	20	5	0	Lusaka	2016-05-17	yes	rural	in care new clinic		3	0	0	1	1			1		39.789	yes	2014	None
27	18	2	1	486	1	0	1	0	0	0	1	0	0	1	0	10	1	0	Lusaka	2016-05-17	yes	rural	in care new clinic		5	1	0	0	1			1		39.789	yes	2014	None
28	1	1	0	487	0	1	0	0	1	0	0	1	0	0	0	5	1	1	Lusaka	2016-04-18	no	rural	not in care, alive	1	1	1	0	0	1			1		37.6384	no	2015	None
28	1	2	1	487	1	0	0	1	0	1	0	0	0	1	1	20	3	1	Lusaka	2016-04-18	no	rural	not in care, alive	1	3	0	1	0	1			1		37.6384	no	2015	None
28	2	1	0	488	0	0	1	0	0	1	0	0	0	1	0	10	1	1	Lusaka	2016-04-18	no	rural	not in care, alive	1	3	1	0	0	1			1		37.6384	no	2015	None
28	2	2	1	488	1	1	0	0	0	0	1	0	1	0	1	5	3	1	Lusaka	2016-04-18	no	rural	not in care, alive	1	5	0	1	0	1			1		37.6384	no	2015	None
28	3	1	1	489	0	0	0	1	0	0	1	0	1	0	0	20	1	1	Lusaka	2016-04-18	no	rural	not in care, alive	1	5	1	0	0	1			1		37.6384	no	2015	None
28	3	2	0	489	1	0	1	0	1	0	0	1	0	0	1	10	3	1	Lusaka	2016-04-18	no	rural	not in care, alive	1	1	0	1	0	1			1		37.6384	no	2015	None
28	4	1	1	490	0	1	0	0	0	1	0	0	1	0	0	5	3	1	Lusaka	2016-04-18	no	rural	not in care, alive	1	3	0	1	0	1			1		37.6384	no	2015	None
28	4	2	0	490	1	0	0	1	0	0	1	1	0	0	1	20	5	1	Lusaka	2016-04-18	no	rural	not in care, alive	1	5	0	0	1	1			1		37.6384	no	2015	None
28	5	1	1	491	0	0	1	0	0	0	1	1	0	0	0	10	3	1	Lusaka	2016-04-18	no	rural	not in care, alive	1	5	0	1	0	1			1		37.6384	no	2015	None
28	5	2	0	491	1	1	0	0	1	0	0	0	0	1	1	5	5	1	Lusaka	2016-04-18	no	rural	not in care, alive	1	1	0	0	1	1			1		37.6384	no	2015	None
28	6	1	0	492	0	0	0	1	1	0	0	0	0	1	0	20	3	1	Lusaka	2016-04-18	no	rural	not in care, alive	1	1	0	1	0	1			1		37.6384	no	2015	None
28	6	2	1	492	1	0	1	0	0	1	0	0	1	0	1	10	5	1	Lusaka	2016-04-18	no	rural	not in care, alive	1	3	0	0	1	1			1		37.6384	no	2015	None
28	7	1	1	493	0	1	0	0	0	0	1	0	0	1	0	5	5	1	Lusaka	2016-04-18	no	rural	not in care, alive	1	5	0	0	1	1			1		37.6384	no	2015	None
28	7	2	0	493	1	0	0	1	1	0	0	0	1	0	1	20	1	1	Lusaka	2016-04-18	no	rural	not in care, alive	1	1	1	0	0	1			1		37.6384	no	2015	None
28	8	1	0	494	0	0	1	0	1	0	0	0	1	0	0	10	5	1	Lusaka	2016-04-18	no	rural	not in care, alive	1	1	0	0	1	1			1		37.6384	no	2015	None
28	8	2	1	494	1	1	0	0	0	1	0	1	0	0	1	5	1	1	Lusaka	2016-04-18	no	rural	not in care, alive	1	3	1	0	0	1			1		37.6384	no	2015	None
28	9	1	0	495	0	0	0	1	0	1	0	1	0	0	0	20	5	1	Lusaka	2016-04-18	no	rural	not in care, alive	1	3	0	0	1	1			1		37.6384	no	2015	None
28	9	2	1	495	1	0	1	0	0	0	1	0	0	1	0	10	1	1	Lusaka	2016-04-18	no	rural	not in care, alive	1	5	1	0	0	1			1		37.6384	no	2015	None
28	10	1		496	0	1	0	0	1	0	0	1	0	0	1	5	1	1	Lusaka	2016-04-18	no	rural	not in care, alive	1	1	1	0	0	1			1		37.6384	no	2015	None
28	10	2		496	1	0	0	1	0	1	0	0	0	1	0	20	3	1	Lusaka	2016-04-18	no	rural	not in care, alive	1	3	0	1	0	1			1		37.6384	no	2015	None
28	11	1		497	0	0	1	0	0	1	0	0	0	1	1	10	1	1	Lusaka	2016-04-18	no	rural	not in care, alive	1	3	1	0	0	1			1		37.6384	no	2015	None
28	11	2		497	1	1	0	0	0	0	1	0	1	0	0	5	3	1	Lusaka	2016-04-18	no	rural	not in care, alive	1	5	0	1	0	1			1		37.6384	no	2015	None
28	12	1		498	0	0	0	1	0	0	1	0	1	0	1	20	1	1	Lusaka	2016-04-18	no	rural	not in care, alive	1	5	1	0	0	1			1		37.6384	no	2015	None
28	12	2		498	1	0	1	0	1	0	0	1	0	0	0	10	3	1	Lusaka	2016-04-18	no	rural	not in care, alive	1	1	0	1	0	1			1		37.6384	no	2015	None
28	13	1		499	0	1	0	0	0	1	0	0	1	0	1	5	3	1	Lusaka	2016-04-18	no	rural	not in care, alive	1	3	0	1	0	1			1		37.6384	no	2015	None
28	13	2		499	1	0	0	1	0	0	1	1	0	0	0	20	5	1	Lusaka	2016-04-18	no	rural	not in care, alive	1	5	0	0	1	1			1		37.6384	no	2015	None
28	14	1		500	0	0	1	0	0	0	1	1	0	0	1	10	3	1	Lusaka	2016-04-18	no	rural	not in care, alive	1	5	0	1	0	1			1		37.6384	no	2015	None
28	14	2		500	1	1	0	0	1	0	0	0	0	1	0	5	5	1	Lusaka	2016-04-18	no	rural	not in care, alive	1	1	0	0	1	1			1		37.6384	no	2015	None
28	15	1		501	0	0	0	1	1	0	0	0	0	1	1	20	3	1	Lusaka	2016-04-18	no	rural	not in care, alive	1	1	0	1	0	1			1		37.6384	no	2015	None
28	15	2		501	1	0	1	0	0	1	0	0	1	0	0	10	5	1	Lusaka	2016-04-18	no	rural	not in care, alive	1	3	0	0	1	1			1		37.6384	no	2015	None
28	16	1		502	0	1	0	0	0	0	1	0	0	1	1	5	5	1	Lusaka	2016-04-18	no	rural	not in care, alive	1	5	0	0	1	1			1		37.6384	no	2015	None
28	16	2		502	1	0	0	1	1	0	0	0	1	0	0	20	1	1	Lusaka	2016-04-18	no	rural	not in care, alive	1	1	1	0	0	1			1		37.6384	no	2015	None
28	17	1		503	0	0	1	0	1	0	0	0	1	0	1	10	5	1	Lusaka	2016-04-18	no	rural	not in care, alive	1	1	0	0	1	1			1		37.6384	no	2015	None
28	17	2		503	1	1	0	0	0	1	0	1	0	0	0	5	1	1	Lusaka	2016-04-18	no	rural	not in care, alive	1	3	1	0	0	1			1		37.6384	no	2015	None
28	18	1		504	0	0	0	1	0	1	0	1	0	0	1	20	5	1	Lusaka	2016-04-18	no	rural	not in care, alive	1	3	0	0	1	1			1		37.6384	no	2015	None
28	18	2		504	1	0	1	0	0	0	1	0	0	1	0	10	1	1	Lusaka	2016-04-18	no	rural	not in care, alive	1	5	1	0	0	1			1		37.6384	no	2015	None
29	1	1		505	0	1	0	0	1	0	0	1	0	0	0	5	1	0	Lusaka	2016-03-15	no	rural	in care new clinic		1	1	0	0	0		1	3		50.4877	no	2015	lower-mid basic
29	1	2		505	1	0	0	1	0	1	0	0	0	1	1	20	3	0	Lusaka	2016-03-15	no	rural	in care new clinic		3	0	1	0	0		1	3		50.4877	no	2015	lower-mid basic
29	2	1		506	0	0	1	0	0	1	0	0	0	1	0	10	1	0	Lusaka	2016-03-15	no	rural	in care new clinic		3	1	0	0	0		1	3		50.4877	no	2015	lower-mid basic
29	2	2		506	1	1	0	0	0	0	1	0	1	0	1	5	3	0	Lusaka	2016-03-15	no	rural	in care new clinic		5	0	1	0	0		1	3		50.4877	no	2015	lower-mid basic
29	3	1		507	0	0	0	1	0	0	1	0	1	0	0	20	1	0	Lusaka	2016-03-15	no	rural	in care new clinic		5	1	0	0	0		1	3		50.4877	no	2015	lower-mid basic
29	3	2		507	1	0	1	0	1	0	0	1	0	0	1	10	3	0	Lusaka	2016-03-15	no	rural	in care new clinic		1	0	1	0	0		1	3		50.4877	no	2015	lower-mid basic
29	4	1		508	0	1	0	0	0	1	0	0	1	0	0	5	3	0	Lusaka	2016-03-15	no	rural	in care new clinic		3	0	1	0	0		1	3		50.4877	no	2015	lower-mid basic
29	4	2		508	1	0	0	1	0	0	1	1	0	0	1	20	5	0	Lusaka	2016-03-15	no	rural	in care new clinic		5	0	0	1	0		1	3		50.4877	no	2015	lower-mid basic
29	5	1		509	0	0	1	0	0	0	1	1	0	0	0	10	3	0	Lusaka	2016-03-15	no	rural	in care new clinic		5	0	1	0	0		1	3		50.4877	no	2015	lower-mid basic
29	5	2		509	1	1	0	0	1	0	0	0	0	1	1	5	5	0	Lusaka	2016-03-15	no	rural	in care new clinic		1	0	0	1	0		1	3		50.4877	no	2015	lower-mid basic
29	6	1		510	0	0	0	1	1	0	0	0	0	1	0	20	3	0	Lusaka	2016-03-15	no	rural	in care new clinic		1	0	1	0	0		1	3		50.4877	no	2015	lower-mid basic
29	6	2		510	1	0	1	0	0	1	0	0	1	0	1	10	5	0	Lusaka	2016-03-15	no	rural	in care new clinic		3	0	0	1	0		1	3		50.4877	no	2015	lower-mid basic
29	7	1		511	0	1	0	0	0	0	1	0	0	1	0	5	5	0	Lusaka	2016-03-15	no	rural	in care new clinic		5	0	0	1	0		1	3		50.4877	no	2015	lower-mid basic
29	7	2		511	1	0	0	1	1	0	0	0	1	0	1	20	1	0	Lusaka	2016-03-15	no	rural	in care new clinic		1	1	0	0	0		1	3		50.4877	no	2015	lower-mid basic
29	8	1		512	0	0	1	0	1	0	0	0	1	0	0	10	5	0	Lusaka	2016-03-15	no	rural	in care new clinic		1	0	0	1	0		1	3		50.4877	no	2015	lower-mid basic
29	8	2		512	1	1	0	0	0	1	0	1	0	0	1	5	1	0	Lusaka	2016-03-15	no	rural	in care new clinic		3	1	0	0	0		1	3		50.4877	no	2015	lower-mid basic
29	9	1		513	0	0	0	1	0	1	0	1	0	0	0	20	5	0	Lusaka	2016-03-15	no	rural	in care new clinic		3	0	0	1	0		1	3		50.4877	no	2015	lower-mid basic
29	9	2		513	1	0	1	0	0	0	1	0	0	1	0	10	1	0	Lusaka	2016-03-15	no	rural	in care new clinic		5	1	0	0	0		1	3		50.4877	no	2015	lower-mid basic
29	10	1	0	514	0	1	0	0	1	0	0	1	0	0	1	5	1	0	Lusaka	2016-03-15	no	rural	in care new clinic		1	1	0	0	0		1	3		50.4877	no	2015	lower-mid basic
29	10	2	1	514	1	0	0	1	0	1	0	0	0	1	0	20	3	0	Lusaka	2016-03-15	no	rural	in care new clinic		3	0	1	0	0		1	3		50.4877	no	2015	lower-mid basic
29	11	1	0	515	0	0	1	0	0	1	0	0	0	1	1	10	1	0	Lusaka	2016-03-15	no	rural	in care new clinic		3	1	0	0	0		1	3		50.4877	no	2015	lower-mid basic
29	11	2	1	515	1	1	0	0	0	0	1	0	1	0	0	5	3	0	Lusaka	2016-03-15	no	rural	in care new clinic		5	0	1	0	0		1	3		50.4877	no	2015	lower-mid basic
29	12	1	1	516	0	0	0	1	0	0	1	0	1	0	1	20	1	0	Lusaka	2016-03-15	no	rural	in care new clinic		5	1	0	0	0		1	3		50.4877	no	2015	lower-mid basic
29	12	2	0	516	1	0	1	0	1	0	0	1	0	0	0	10	3	0	Lusaka	2016-03-15	no	rural	in care new clinic		1	0	1	0	0		1	3		50.4877	no	2015	lower-mid basic
29	13	1	0	517	0	1	0	0	0	1	0	0	1	0	1	5	3	0	Lusaka	2016-03-15	no	rural	in care new clinic		3	0	1	0	0		1	3		50.4877	no	2015	lower-mid basic
29	13	2	1	517	1	0	0	1	0	0	1	1	0	0	0	20	5	0	Lusaka	2016-03-15	no	rural	in care new clinic		5	0	0	1	0		1	3		50.4877	no	2015	lower-mid basic
29	14	1	1	518	0	0	1	0	0	0	1	1	0	0	1	10	3	0	Lusaka	2016-03-15	no	rural	in care new clinic		5	0	1	0	0		1	3		50.4877	no	2015	lower-mid basic
29	14	2	0	518	1	1	0	0	1	0	0	0	0	1	0	5	5	0	Lusaka	2016-03-15	no	rural	in care new clinic		1	0	0	1	0		1	3		50.4877	no	2015	lower-mid basic
29	15	1	0	519	0	0	0	1	1	0	0	0	0	1	1	20	3	0	Lusaka	2016-03-15	no	rural	in care new clinic		1	0	1	0	0		1	3		50.4877	no	2015	lower-mid basic
29	15	2	1	519	1	0	1	0	0	1	0	0	1	0	0	10	5	0	Lusaka	2016-03-15	no	rural	in care new clinic		3	0	0	1	0		1	3		50.4877	no	2015	lower-mid basic
29	16	1	1	520	0	1	0	0	0	0	1	0	0	1	1	5	5	0	Lusaka	2016-03-15	no	rural	in care new clinic		5	0	0	1	0		1	3		50.4877	no	2015	lower-mid basic
29	16	2	0	520	1	0	0	1	1	0	0	0	1	0	0	20	1	0	Lusaka	2016-03-15	no	rural	in care new clinic		1	1	0	0	0		1	3		50.4877	no	2015	lower-mid basic
29	17	1	0	521	0	0	1	0	1	0	0	0	1	0	1	10	5	0	Lusaka	2016-03-15	no	rural	in care new clinic		1	0	0	1	0		1	3		50.4877	no	2015	lower-mid basic
29	17	2	1	521	1	1	0	0	0	1	0	1	0	0	0	5	1	0	Lusaka	2016-03-15	no	rural	in care new clinic		3	1	0	0	0		1	3		50.4877	no	2015	lower-mid basic
29	18	1	0	522	0	0	0	1	0	1	0	1	0	0	1	20	5	0	Lusaka	2016-03-15	no	rural	in care new clinic		3	0	0	1	0		1	3		50.4877	no	2015	lower-mid basic
29	18	2	1	522	1	0	1	0	0	0	1	0	0	1	0	10	1	0	Lusaka	2016-03-15	no	rural	in care new clinic		5	1	0	0	0		1	3		50.4877	no	2015	lower-mid basic
30	1	1	0	523	0	1	0	0	1	0	0	1	0	0	0	5	1	1	Lusaka	2016-04-21	yes	hospital	in care new clinic	1	1	1	0	0	0	married	1	4	287	47.8795	yes	2007	upperbasic/secondary
30	1	2	1	523	1	0	0	1	0	1	0	0	0	1	1	20	3	1	Lusaka	2016-04-21	yes	hospital	in care new clinic	1	3	0	1	0	0	married	1	4	287	47.8795	yes	2007	upperbasic/secondary
30	2	1	0	524	0	0	1	0	0	1	0	0	0	1	0	10	1	1	Lusaka	2016-04-21	yes	hospital	in care new clinic	1	3	1	0	0	0	married	1	4	287	47.8795	yes	2007	upperbasic/secondary
30	2	2	1	524	1	1	0	0	0	0	1	0	1	0	1	5	3	1	Lusaka	2016-04-21	yes	hospital	in care new clinic	1	5	0	1	0	0	married	1	4	287	47.8795	yes	2007	upperbasic/secondary
30	3	1	1	525	0	0	0	1	0	0	1	0	1	0	0	20	1	1	Lusaka	2016-04-21	yes	hospital	in care new clinic	1	5	1	0	0	0	married	1	4	287	47.8795	yes	2007	upperbasic/secondary
30	3	2	0	525	1	0	1	0	1	0	0	1	0	0	1	10	3	1	Lusaka	2016-04-21	yes	hospital	in care new clinic	1	1	0	1	0	0	married	1	4	287	47.8795	yes	2007	upperbasic/secondary
30	4	1	0	526	0	1	0	0	0	1	0	0	1	0	0	5	3	1	Lusaka	2016-04-21	yes	hospital	in care new clinic	1	3	0	1	0	0	married	1	4	287	47.8795	yes	2007	upperbasic/secondary
30	4	2	1	526	1	0	0	1	0	0	1	1	0	0	1	20	5	1	Lusaka	2016-04-21	yes	hospital	in care new clinic	1	5	0	0	1	0	married	1	4	287	47.8795	yes	2007	upperbasic/secondary
30	5	1	1	527	0	0	1	0	0	0	1	1	0	0	0	10	3	1	Lusaka	2016-04-21	yes	hospital	in care new clinic	1	5	0	1	0	0	married	1	4	287	47.8795	yes	2007	upperbasic/secondary
30	5	2	0	527	1	1	0	0	1	0	0	0	0	1	1	5	5	1	Lusaka	2016-04-21	yes	hospital	in care new clinic	1	1	0	0	1	0	married	1	4	287	47.8795	yes	2007	upperbasic/secondary
30	6	1	0	528	0	0	0	1	1	0	0	0	0	1	0	20	3	1	Lusaka	2016-04-21	yes	hospital	in care new clinic	1	1	0	1	0	0	married	1	4	287	47.8795	yes	2007	upperbasic/secondary
30	6	2	1	528	1	0	1	0	0	1	0	0	1	0	1	10	5	1	Lusaka	2016-04-21	yes	hospital	in care new clinic	1	3	0	0	1	0	married	1	4	287	47.8795	yes	2007	upperbasic/secondary
30	7	1	1	529	0	1	0	0	0	0	1	0	0	1	0	5	5	1	Lusaka	2016-04-21	yes	hospital	in care new clinic	1	5	0	0	1	0	married	1	4	287	47.8795	yes	2007	upperbasic/secondary
30	7	2	0	529	1	0	0	1	1	0	0	0	1	0	1	20	1	1	Lusaka	2016-04-21	yes	hospital	in care new clinic	1	1	1	0	0	0	married	1	4	287	47.8795	yes	2007	upperbasic/secondary
30	8	1	0	530	0	0	1	0	1	0	0	0	1	0	0	10	5	1	Lusaka	2016-04-21	yes	hospital	in care new clinic	1	1	0	0	1	0	married	1	4	287	47.8795	yes	2007	upperbasic/secondary
30	8	2	1	530	1	1	0	0	0	1	0	1	0	0	1	5	1	1	Lusaka	2016-04-21	yes	hospital	in care new clinic	1	3	1	0	0	0	married	1	4	287	47.8795	yes	2007	upperbasic/secondary
30	9	1	0	531	0	0	0	1	0	1	0	1	0	0	0	20	5	1	Lusaka	2016-04-21	yes	hospital	in care new clinic	1	3	0	0	1	0	married	1	4	287	47.8795	yes	2007	upperbasic/secondary
30	9	2	1	531	1	0	1	0	0	0	1	0	0	1	0	10	1	1	Lusaka	2016-04-21	yes	hospital	in care new clinic	1	5	1	0	0	0	married	1	4	287	47.8795	yes	2007	upperbasic/secondary
30	10	1		532	0	1	0	0	1	0	0	1	0	0	1	5	1	1	Lusaka	2016-04-21	yes	hospital	in care new clinic	1	1	1	0	0	0	married	1	4	287	47.8795	yes	2007	upperbasic/secondary
30	10	2		532	1	0	0	1	0	1	0	0	0	1	0	20	3	1	Lusaka	2016-04-21	yes	hospital	in care new clinic	1	3	0	1	0	0	married	1	4	287	47.8795	yes	2007	upperbasic/secondary
30	11	1		533	0	0	1	0	0	1	0	0	0	1	1	10	1	1	Lusaka	2016-04-21	yes	hospital	in care new clinic	1	3	1	0	0	0	married	1	4	287	47.8795	yes	2007	upperbasic/secondary
30	11	2		533	1	1	0	0	0	0	1	0	1	0	0	5	3	1	Lusaka	2016-04-21	yes	hospital	in care new clinic	1	5	0	1	0	0	married	1	4	287	47.8795	yes	2007	upperbasic/secondary
30	12	1		534	0	0	0	1	0	0	1	0	1	0	1	20	1	1	Lusaka	2016-04-21	yes	hospital	in care new clinic	1	5	1	0	0	0	married	1	4	287	47.8795	yes	2007	upperbasic/secondary
30	12	2		534	1	0	1	0	1	0	0	1	0	0	0	10	3	1	Lusaka	2016-04-21	yes	hospital	in care new clinic	1	1	0	1	0	0	married	1	4	287	47.8795	yes	2007	upperbasic/secondary
30	13	1		535	0	1	0	0	0	1	0	0	1	0	1	5	3	1	Lusaka	2016-04-21	yes	hospital	in care new clinic	1	3	0	1	0	0	married	1	4	287	47.8795	yes	2007	upperbasic/secondary
30	13	2		535	1	0	0	1	0	0	1	1	0	0	0	20	5	1	Lusaka	2016-04-21	yes	hospital	in care new clinic	1	5	0	0	1	0	married	1	4	287	47.8795	yes	2007	upperbasic/secondary
30	14	1		536	0	0	1	0	0	0	1	1	0	0	1	10	3	1	Lusaka	2016-04-21	yes	hospital	in care new clinic	1	5	0	1	0	0	married	1	4	287	47.8795	yes	2007	upperbasic/secondary
30	14	2		536	1	1	0	0	1	0	0	0	0	1	0	5	5	1	Lusaka	2016-04-21	yes	hospital	in care new clinic	1	1	0	0	1	0	married	1	4	287	47.8795	yes	2007	upperbasic/secondary
30	15	1		537	0	0	0	1	1	0	0	0	0	1	1	20	3	1	Lusaka	2016-04-21	yes	hospital	in care new clinic	1	1	0	1	0	0	married	1	4	287	47.8795	yes	2007	upperbasic/secondary
30	15	2		537	1	0	1	0	0	1	0	0	1	0	0	10	5	1	Lusaka	2016-04-21	yes	hospital	in care new clinic	1	3	0	0	1	0	married	1	4	287	47.8795	yes	2007	upperbasic/secondary
30	16	1		538	0	1	0	0	0	0	1	0	0	1	1	5	5	1	Lusaka	2016-04-21	yes	hospital	in care new clinic	1	5	0	0	1	0	married	1	4	287	47.8795	yes	2007	upperbasic/secondary
30	16	2		538	1	0	0	1	1	0	0	0	1	0	0	20	1	1	Lusaka	2016-04-21	yes	hospital	in care new clinic	1	1	1	0	0	0	married	1	4	287	47.8795	yes	2007	upperbasic/secondary
30	17	1		539	0	0	1	0	1	0	0	0	1	0	1	10	5	1	Lusaka	2016-04-21	yes	hospital	in care new clinic	1	1	0	0	1	0	married	1	4	287	47.8795	yes	2007	upperbasic/secondary
30	17	2		539	1	1	0	0	0	1	0	1	0	0	0	5	1	1	Lusaka	2016-04-21	yes	hospital	in care new clinic	1	3	1	0	0	0	married	1	4	287	47.8795	yes	2007	upperbasic/secondary
30	18	1		540	0	0	0	1	0	1	0	1	0	0	1	20	5	1	Lusaka	2016-04-21	yes	hospital	in care new clinic	1	3	0	0	1	0	married	1	4	287	47.8795	yes	2007	upperbasic/secondary
30	18	2		540	1	0	1	0	0	0	1	0	0	1	0	10	1	1	Lusaka	2016-04-21	yes	hospital	in care new clinic	1	5	1	0	0	0	married	1	4	287	47.8795	yes	2007	upperbasic/secondary
31	1	1	0	541	0	1	0	0	1	0	0	1	0	0	0	5	1	1	Lusaka	2016-04-29	yes	hospital	in care new clinic	1	1	1	0	0	1	married	1	3	130	45.5644	yes	2008	lower-mid basic
31	1	2	1	541	1	0	0	1	0	1	0	0	0	1	1	20	3	1	Lusaka	2016-04-29	yes	hospital	in care new clinic	1	3	0	1	0	1	married	1	3	130	45.5644	yes	2008	lower-mid basic
31	2	1	0	542	0	0	1	0	0	1	0	0	0	1	0	10	1	1	Lusaka	2016-04-29	yes	hospital	in care new clinic	1	3	1	0	0	1	married	1	3	130	45.5644	yes	2008	lower-mid basic
31	2	2	1	542	1	1	0	0	0	0	1	0	1	0	1	5	3	1	Lusaka	2016-04-29	yes	hospital	in care new clinic	1	5	0	1	0	1	married	1	3	130	45.5644	yes	2008	lower-mid basic
31	3	1	0	543	0	0	0	1	0	0	1	0	1	0	0	20	1	1	Lusaka	2016-04-29	yes	hospital	in care new clinic	1	5	1	0	0	1	married	1	3	130	45.5644	yes	2008	lower-mid basic
31	3	2	1	543	1	0	1	0	1	0	0	1	0	0	1	10	3	1	Lusaka	2016-04-29	yes	hospital	in care new clinic	1	1	0	1	0	1	married	1	3	130	45.5644	yes	2008	lower-mid basic
31	4	1	0	544	0	1	0	0	0	1	0	0	1	0	0	5	3	1	Lusaka	2016-04-29	yes	hospital	in care new clinic	1	3	0	1	0	1	married	1	3	130	45.5644	yes	2008	lower-mid basic
31	4	2	1	544	1	0	0	1	0	0	1	1	0	0	1	20	5	1	Lusaka	2016-04-29	yes	hospital	in care new clinic	1	5	0	0	1	1	married	1	3	130	45.5644	yes	2008	lower-mid basic
31	5	1	0	545	0	0	1	0	0	0	1	1	0	0	0	10	3	1	Lusaka	2016-04-29	yes	hospital	in care new clinic	1	5	0	1	0	1	married	1	3	130	45.5644	yes	2008	lower-mid basic
31	5	2	1	545	1	1	0	0	1	0	0	0	0	1	1	5	5	1	Lusaka	2016-04-29	yes	hospital	in care new clinic	1	1	0	0	1	1	married	1	3	130	45.5644	yes	2008	lower-mid basic
31	6	1	0	546	0	0	0	1	1	0	0	0	0	1	0	20	3	1	Lusaka	2016-04-29	yes	hospital	in care new clinic	1	1	0	1	0	1	married	1	3	130	45.5644	yes	2008	lower-mid basic
31	6	2	1	546	1	0	1	0	0	1	0	0	1	0	1	10	5	1	Lusaka	2016-04-29	yes	hospital	in care new clinic	1	3	0	0	1	1	married	1	3	130	45.5644	yes	2008	lower-mid basic
31	7	1	0	547	0	1	0	0	0	0	1	0	0	1	0	5	5	1	Lusaka	2016-04-29	yes	hospital	in care new clinic	1	5	0	0	1	1	married	1	3	130	45.5644	yes	2008	lower-mid basic
31	7	2	1	547	1	0	0	1	1	0	0	0	1	0	1	20	1	1	Lusaka	2016-04-29	yes	hospital	in care new clinic	1	1	1	0	0	1	married	1	3	130	45.5644	yes	2008	lower-mid basic
31	8	1	0	548	0	0	1	0	1	0	0	0	1	0	0	10	5	1	Lusaka	2016-04-29	yes	hospital	in care new clinic	1	1	0	0	1	1	married	1	3	130	45.5644	yes	2008	lower-mid basic
31	8	2	1	548	1	1	0	0	0	1	0	1	0	0	1	5	1	1	Lusaka	2016-04-29	yes	hospital	in care new clinic	1	3	1	0	0	1	married	1	3	130	45.5644	yes	2008	lower-mid basic
31	9	1	0	549	0	0	0	1	0	1	0	1	0	0	0	20	5	1	Lusaka	2016-04-29	yes	hospital	in care new clinic	1	3	0	0	1	1	married	1	3	130	45.5644	yes	2008	lower-mid basic
31	9	2	1	549	1	0	1	0	0	0	1	0	0	1	0	10	1	1	Lusaka	2016-04-29	yes	hospital	in care new clinic	1	5	1	0	0	1	married	1	3	130	45.5644	yes	2008	lower-mid basic
31	10	1		550	0	1	0	0	1	0	0	1	0	0	1	5	1	1	Lusaka	2016-04-29	yes	hospital	in care new clinic	1	1	1	0	0	1	married	1	3	130	45.5644	yes	2008	lower-mid basic
31	10	2		550	1	0	0	1	0	1	0	0	0	1	0	20	3	1	Lusaka	2016-04-29	yes	hospital	in care new clinic	1	3	0	1	0	1	married	1	3	130	45.5644	yes	2008	lower-mid basic
31	11	1		551	0	0	1	0	0	1	0	0	0	1	1	10	1	1	Lusaka	2016-04-29	yes	hospital	in care new clinic	1	3	1	0	0	1	married	1	3	130	45.5644	yes	2008	lower-mid basic
31	11	2		551	1	1	0	0	0	0	1	0	1	0	0	5	3	1	Lusaka	2016-04-29	yes	hospital	in care new clinic	1	5	0	1	0	1	married	1	3	130	45.5644	yes	2008	lower-mid basic
31	12	1		552	0	0	0	1	0	0	1	0	1	0	1	20	1	1	Lusaka	2016-04-29	yes	hospital	in care new clinic	1	5	1	0	0	1	married	1	3	130	45.5644	yes	2008	lower-mid basic
31	12	2		552	1	0	1	0	1	0	0	1	0	0	0	10	3	1	Lusaka	2016-04-29	yes	hospital	in care new clinic	1	1	0	1	0	1	married	1	3	130	45.5644	yes	2008	lower-mid basic
31	13	1		553	0	1	0	0	0	1	0	0	1	0	1	5	3	1	Lusaka	2016-04-29	yes	hospital	in care new clinic	1	3	0	1	0	1	married	1	3	130	45.5644	yes	2008	lower-mid basic
31	13	2		553	1	0	0	1	0	0	1	1	0	0	0	20	5	1	Lusaka	2016-04-29	yes	hospital	in care new clinic	1	5	0	0	1	1	married	1	3	130	45.5644	yes	2008	lower-mid basic
31	14	1		554	0	0	1	0	0	0	1	1	0	0	1	10	3	1	Lusaka	2016-04-29	yes	hospital	in care new clinic	1	5	0	1	0	1	married	1	3	130	45.5644	yes	2008	lower-mid basic
31	14	2		554	1	1	0	0	1	0	0	0	0	1	0	5	5	1	Lusaka	2016-04-29	yes	hospital	in care new clinic	1	1	0	0	1	1	married	1	3	130	45.5644	yes	2008	lower-mid basic
31	15	1		555	0	0	0	1	1	0	0	0	0	1	1	20	3	1	Lusaka	2016-04-29	yes	hospital	in care new clinic	1	1	0	1	0	1	married	1	3	130	45.5644	yes	2008	lower-mid basic
31	15	2		555	1	0	1	0	0	1	0	0	1	0	0	10	5	1	Lusaka	2016-04-29	yes	hospital	in care new clinic	1	3	0	0	1	1	married	1	3	130	45.5644	yes	2008	lower-mid basic
31	16	1		556	0	1	0	0	0	0	1	0	0	1	1	5	5	1	Lusaka	2016-04-29	yes	hospital	in care new clinic	1	5	0	0	1	1	married	1	3	130	45.5644	yes	2008	lower-mid basic
31	16	2		556	1	0	0	1	1	0	0	0	1	0	0	20	1	1	Lusaka	2016-04-29	yes	hospital	in care new clinic	1	1	1	0	0	1	married	1	3	130	45.5644	yes	2008	lower-mid basic
31	17	1		557	0	0	1	0	1	0	0	0	1	0	1	10	5	1	Lusaka	2016-04-29	yes	hospital	in care new clinic	1	1	0	0	1	1	married	1	3	130	45.5644	yes	2008	lower-mid basic
31	17	2		557	1	1	0	0	0	1	0	1	0	0	0	5	1	1	Lusaka	2016-04-29	yes	hospital	in care new clinic	1	3	1	0	0	1	married	1	3	130	45.5644	yes	2008	lower-mid basic
31	18	1		558	0	0	0	1	0	1	0	1	0	0	1	20	5	1	Lusaka	2016-04-29	yes	hospital	in care new clinic	1	3	0	0	1	1	married	1	3	130	45.5644	yes	2008	lower-mid basic
31	18	2		558	1	0	1	0	0	0	1	0	0	1	0	10	1	1	Lusaka	2016-04-29	yes	hospital	in care new clinic	1	5	1	0	0	1	married	1	3	130	45.5644	yes	2008	lower-mid basic
32	1	1	0	559	0	1	0	0	1	0	0	1	0	0	0	5	1	1	Lusaka	2016-02-28	yes	hospital	in care new clinic		1	1	0	0	1	single	1	3	108	32.1808	yes	2010	College/Univ
32	1	2	1	559	1	0	0	1	0	1	0	0	0	1	1	20	3	1	Lusaka	2016-02-28	yes	hospital	in care new clinic		3	0	1	0	1	single	1	3	108	32.1808	yes	2010	College/Univ
32	2	1	0	560	0	0	1	0	0	1	0	0	0	1	0	10	1	1	Lusaka	2016-02-28	yes	hospital	in care new clinic		3	1	0	0	1	single	1	3	108	32.1808	yes	2010	College/Univ
32	2	2	1	560	1	1	0	0	0	0	1	0	1	0	1	5	3	1	Lusaka	2016-02-28	yes	hospital	in care new clinic		5	0	1	0	1	single	1	3	108	32.1808	yes	2010	College/Univ
32	3	1	0	561	0	0	0	1	0	0	1	0	1	0	0	20	1	1	Lusaka	2016-02-28	yes	hospital	in care new clinic		5	1	0	0	1	single	1	3	108	32.1808	yes	2010	College/Univ
32	3	2	1	561	1	0	1	0	1	0	0	1	0	0	1	10	3	1	Lusaka	2016-02-28	yes	hospital	in care new clinic		1	0	1	0	1	single	1	3	108	32.1808	yes	2010	College/Univ
32	4	1	0	562	0	1	0	0	0	1	0	0	1	0	0	5	3	1	Lusaka	2016-02-28	yes	hospital	in care new clinic		3	0	1	0	1	single	1	3	108	32.1808	yes	2010	College/Univ
32	4	2	1	562	1	0	0	1	0	0	1	1	0	0	1	20	5	1	Lusaka	2016-02-28	yes	hospital	in care new clinic		5	0	0	1	1	single	1	3	108	32.1808	yes	2010	College/Univ
32	5	1	1	563	0	0	1	0	0	0	1	1	0	0	0	10	3	1	Lusaka	2016-02-28	yes	hospital	in care new clinic		5	0	1	0	1	single	1	3	108	32.1808	yes	2010	College/Univ
32	5	2	0	563	1	1	0	0	1	0	0	0	0	1	1	5	5	1	Lusaka	2016-02-28	yes	hospital	in care new clinic		1	0	0	1	1	single	1	3	108	32.1808	yes	2010	College/Univ
32	6	1	0	564	0	0	0	1	1	0	0	0	0	1	0	20	3	1	Lusaka	2016-02-28	yes	hospital	in care new clinic		1	0	1	0	1	single	1	3	108	32.1808	yes	2010	College/Univ
32	6	2	1	564	1	0	1	0	0	1	0	0	1	0	1	10	5	1	Lusaka	2016-02-28	yes	hospital	in care new clinic		3	0	0	1	1	single	1	3	108	32.1808	yes	2010	College/Univ
32	7	1	1	565	0	1	0	0	0	0	1	0	0	1	0	5	5	1	Lusaka	2016-02-28	yes	hospital	in care new clinic		5	0	0	1	1	single	1	3	108	32.1808	yes	2010	College/Univ
32	7	2	0	565	1	0	0	1	1	0	0	0	1	0	1	20	1	1	Lusaka	2016-02-28	yes	hospital	in care new clinic		1	1	0	0	1	single	1	3	108	32.1808	yes	2010	College/Univ
32	8	1	0	566	0	0	1	0	1	0	0	0	1	0	0	10	5	1	Lusaka	2016-02-28	yes	hospital	in care new clinic		1	0	0	1	1	single	1	3	108	32.1808	yes	2010	College/Univ
32	8	2	1	566	1	1	0	0	0	1	0	1	0	0	1	5	1	1	Lusaka	2016-02-28	yes	hospital	in care new clinic		3	1	0	0	1	single	1	3	108	32.1808	yes	2010	College/Univ
32	9	1	1	567	0	0	0	1	0	1	0	1	0	0	0	20	5	1	Lusaka	2016-02-28	yes	hospital	in care new clinic		3	0	0	1	1	single	1	3	108	32.1808	yes	2010	College/Univ
32	9	2	0	567	1	0	1	0	0	0	1	0	0	1	0	10	1	1	Lusaka	2016-02-28	yes	hospital	in care new clinic		5	1	0	0	1	single	1	3	108	32.1808	yes	2010	College/Univ
32	10	1		568	0	1	0	0	1	0	0	1	0	0	1	5	1	1	Lusaka	2016-02-28	yes	hospital	in care new clinic		1	1	0	0	1	single	1	3	108	32.1808	yes	2010	College/Univ
32	10	2		568	1	0	0	1	0	1	0	0	0	1	0	20	3	1	Lusaka	2016-02-28	yes	hospital	in care new clinic		3	0	1	0	1	single	1	3	108	32.1808	yes	2010	College/Univ
32	11	1		569	0	0	1	0	0	1	0	0	0	1	1	10	1	1	Lusaka	2016-02-28	yes	hospital	in care new clinic		3	1	0	0	1	single	1	3	108	32.1808	yes	2010	College/Univ
32	11	2		569	1	1	0	0	0	0	1	0	1	0	0	5	3	1	Lusaka	2016-02-28	yes	hospital	in care new clinic		5	0	1	0	1	single	1	3	108	32.1808	yes	2010	College/Univ
32	12	1		570	0	0	0	1	0	0	1	0	1	0	1	20	1	1	Lusaka	2016-02-28	yes	hospital	in care new clinic		5	1	0	0	1	single	1	3	108	32.1808	yes	2010	College/Univ
32	12	2		570	1	0	1	0	1	0	0	1	0	0	0	10	3	1	Lusaka	2016-02-28	yes	hospital	in care new clinic		1	0	1	0	1	single	1	3	108	32.1808	yes	2010	College/Univ
32	13	1		571	0	1	0	0	0	1	0	0	1	0	1	5	3	1	Lusaka	2016-02-28	yes	hospital	in care new clinic		3	0	1	0	1	single	1	3	108	32.1808	yes	2010	College/Univ
32	13	2		571	1	0	0	1	0	0	1	1	0	0	0	20	5	1	Lusaka	2016-02-28	yes	hospital	in care new clinic		5	0	0	1	1	single	1	3	108	32.1808	yes	2010	College/Univ
32	14	1		572	0	0	1	0	0	0	1	1	0	0	1	10	3	1	Lusaka	2016-02-28	yes	hospital	in care new clinic		5	0	1	0	1	single	1	3	108	32.1808	yes	2010	College/Univ
32	14	2		572	1	1	0	0	1	0	0	0	0	1	0	5	5	1	Lusaka	2016-02-28	yes	hospital	in care new clinic		1	0	0	1	1	single	1	3	108	32.1808	yes	2010	College/Univ
32	15	1		573	0	0	0	1	1	0	0	0	0	1	1	20	3	1	Lusaka	2016-02-28	yes	hospital	in care new clinic		1	0	1	0	1	single	1	3	108	32.1808	yes	2010	College/Univ
32	15	2		573	1	0	1	0	0	1	0	0	1	0	0	10	5	1	Lusaka	2016-02-28	yes	hospital	in care new clinic		3	0	0	1	1	single	1	3	108	32.1808	yes	2010	College/Univ
32	16	1		574	0	1	0	0	0	0	1	0	0	1	1	5	5	1	Lusaka	2016-02-28	yes	hospital	in care new clinic		5	0	0	1	1	single	1	3	108	32.1808	yes	2010	College/Univ
32	16	2		574	1	0	0	1	1	0	0	0	1	0	0	20	1	1	Lusaka	2016-02-28	yes	hospital	in care new clinic		1	1	0	0	1	single	1	3	108	32.1808	yes	2010	College/Univ
32	17	1		575	0	0	1	0	1	0	0	0	1	0	1	10	5	1	Lusaka	2016-02-28	yes	hospital	in care new clinic		1	0	0	1	1	single	1	3	108	32.1808	yes	2010	College/Univ
32	17	2		575	1	1	0	0	0	1	0	1	0	0	0	5	1	1	Lusaka	2016-02-28	yes	hospital	in care new clinic		3	1	0	0	1	single	1	3	108	32.1808	yes	2010	College/Univ
32	18	1		576	0	0	0	1	0	1	0	1	0	0	1	20	5	1	Lusaka	2016-02-28	yes	hospital	in care new clinic		3	0	0	1	1	single	1	3	108	32.1808	yes	2010	College/Univ
32	18	2		576	1	0	1	0	0	0	1	0	0	1	0	10	1	1	Lusaka	2016-02-28	yes	hospital	in care new clinic		5	1	0	0	1	single	1	3	108	32.1808	yes	2010	College/Univ
33	1	1	0	577	0	1	0	0	1	0	0	1	0	0	0	5	1	0	Lusaka	2016-02-04	yes	hospital	in care original	1	1	1	0	0	1	divorced	1	2	418	38.3753	yes	2010	lower-mid basic
33	1	2	1	577	1	0	0	1	0	1	0	0	0	1	1	20	3	0	Lusaka	2016-02-04	yes	hospital	in care original	1	3	0	1	0	1	divorced	1	2	418	38.3753	yes	2010	lower-mid basic
33	2	1	0	578	0	0	1	0	0	1	0	0	0	1	0	10	1	0	Lusaka	2016-02-04	yes	hospital	in care original	1	3	1	0	0	1	divorced	1	2	418	38.3753	yes	2010	lower-mid basic
33	2	2	1	578	1	1	0	0	0	0	1	0	1	0	1	5	3	0	Lusaka	2016-02-04	yes	hospital	in care original	1	5	0	1	0	1	divorced	1	2	418	38.3753	yes	2010	lower-mid basic
33	3	1	1	579	0	0	0	1	0	0	1	0	1	0	0	20	1	0	Lusaka	2016-02-04	yes	hospital	in care original	1	5	1	0	0	1	divorced	1	2	418	38.3753	yes	2010	lower-mid basic
33	3	2	0	579	1	0	1	0	1	0	0	1	0	0	1	10	3	0	Lusaka	2016-02-04	yes	hospital	in care original	1	1	0	1	0	1	divorced	1	2	418	38.3753	yes	2010	lower-mid basic
33	4	1	1	580	0	1	0	0	0	1	0	0	1	0	0	5	3	0	Lusaka	2016-02-04	yes	hospital	in care original	1	3	0	1	0	1	divorced	1	2	418	38.3753	yes	2010	lower-mid basic
33	4	2	0	580	1	0	0	1	0	0	1	1	0	0	1	20	5	0	Lusaka	2016-02-04	yes	hospital	in care original	1	5	0	0	1	1	divorced	1	2	418	38.3753	yes	2010	lower-mid basic
33	5	1	1	581	0	0	1	0	0	0	1	1	0	0	0	10	3	0	Lusaka	2016-02-04	yes	hospital	in care original	1	5	0	1	0	1	divorced	1	2	418	38.3753	yes	2010	lower-mid basic
33	5	2	0	581	1	1	0	0	1	0	0	0	0	1	1	5	5	0	Lusaka	2016-02-04	yes	hospital	in care original	1	1	0	0	1	1	divorced	1	2	418	38.3753	yes	2010	lower-mid basic
33	6	1	1	582	0	0	0	1	1	0	0	0	0	1	0	20	3	0	Lusaka	2016-02-04	yes	hospital	in care original	1	1	0	1	0	1	divorced	1	2	418	38.3753	yes	2010	lower-mid basic
33	6	2	0	582	1	0	1	0	0	1	0	0	1	0	1	10	5	0	Lusaka	2016-02-04	yes	hospital	in care original	1	3	0	0	1	1	divorced	1	2	418	38.3753	yes	2010	lower-mid basic
33	7	1	1	583	0	1	0	0	0	0	1	0	0	1	0	5	5	0	Lusaka	2016-02-04	yes	hospital	in care original	1	5	0	0	1	1	divorced	1	2	418	38.3753	yes	2010	lower-mid basic
33	7	2	0	583	1	0	0	1	1	0	0	0	1	0	1	20	1	0	Lusaka	2016-02-04	yes	hospital	in care original	1	1	1	0	0	1	divorced	1	2	418	38.3753	yes	2010	lower-mid basic
33	8	1	0	584	0	0	1	0	1	0	0	0	1	0	0	10	5	0	Lusaka	2016-02-04	yes	hospital	in care original	1	1	0	0	1	1	divorced	1	2	418	38.3753	yes	2010	lower-mid basic
33	8	2	1	584	1	1	0	0	0	1	0	1	0	0	1	5	1	0	Lusaka	2016-02-04	yes	hospital	in care original	1	3	1	0	0	1	divorced	1	2	418	38.3753	yes	2010	lower-mid basic
33	9	1	0	585	0	0	0	1	0	1	0	1	0	0	0	20	5	0	Lusaka	2016-02-04	yes	hospital	in care original	1	3	0	0	1	1	divorced	1	2	418	38.3753	yes	2010	lower-mid basic
33	9	2	1	585	1	0	1	0	0	0	1	0	0	1	0	10	1	0	Lusaka	2016-02-04	yes	hospital	in care original	1	5	1	0	0	1	divorced	1	2	418	38.3753	yes	2010	lower-mid basic
33	10	1		586	0	1	0	0	1	0	0	1	0	0	1	5	1	0	Lusaka	2016-02-04	yes	hospital	in care original	1	1	1	0	0	1	divorced	1	2	418	38.3753	yes	2010	lower-mid basic
33	10	2		586	1	0	0	1	0	1	0	0	0	1	0	20	3	0	Lusaka	2016-02-04	yes	hospital	in care original	1	3	0	1	0	1	divorced	1	2	418	38.3753	yes	2010	lower-mid basic
33	11	1		587	0	0	1	0	0	1	0	0	0	1	1	10	1	0	Lusaka	2016-02-04	yes	hospital	in care original	1	3	1	0	0	1	divorced	1	2	418	38.3753	yes	2010	lower-mid basic
33	11	2		587	1	1	0	0	0	0	1	0	1	0	0	5	3	0	Lusaka	2016-02-04	yes	hospital	in care original	1	5	0	1	0	1	divorced	1	2	418	38.3753	yes	2010	lower-mid basic
33	12	1		588	0	0	0	1	0	0	1	0	1	0	1	20	1	0	Lusaka	2016-02-04	yes	hospital	in care original	1	5	1	0	0	1	divorced	1	2	418	38.3753	yes	2010	lower-mid basic
33	12	2		588	1	0	1	0	1	0	0	1	0	0	0	10	3	0	Lusaka	2016-02-04	yes	hospital	in care original	1	1	0	1	0	1	divorced	1	2	418	38.3753	yes	2010	lower-mid basic
33	13	1		589	0	1	0	0	0	1	0	0	1	0	1	5	3	0	Lusaka	2016-02-04	yes	hospital	in care original	1	3	0	1	0	1	divorced	1	2	418	38.3753	yes	2010	lower-mid basic
33	13	2		589	1	0	0	1	0	0	1	1	0	0	0	20	5	0	Lusaka	2016-02-04	yes	hospital	in care original	1	5	0	0	1	1	divorced	1	2	418	38.3753	yes	2010	lower-mid basic
33	14	1		590	0	0	1	0	0	0	1	1	0	0	1	10	3	0	Lusaka	2016-02-04	yes	hospital	in care original	1	5	0	1	0	1	divorced	1	2	418	38.3753	yes	2010	lower-mid basic
33	14	2		590	1	1	0	0	1	0	0	0	0	1	0	5	5	0	Lusaka	2016-02-04	yes	hospital	in care original	1	1	0	0	1	1	divorced	1	2	418	38.3753	yes	2010	lower-mid basic
33	15	1		591	0	0	0	1	1	0	0	0	0	1	1	20	3	0	Lusaka	2016-02-04	yes	hospital	in care original	1	1	0	1	0	1	divorced	1	2	418	38.3753	yes	2010	lower-mid basic
33	15	2		591	1	0	1	0	0	1	0	0	1	0	0	10	5	0	Lusaka	2016-02-04	yes	hospital	in care original	1	3	0	0	1	1	divorced	1	2	418	38.3753	yes	2010	lower-mid basic
33	16	1		592	0	1	0	0	0	0	1	0	0	1	1	5	5	0	Lusaka	2016-02-04	yes	hospital	in care original	1	5	0	0	1	1	divorced	1	2	418	38.3753	yes	2010	lower-mid basic
33	16	2		592	1	0	0	1	1	0	0	0	1	0	0	20	1	0	Lusaka	2016-02-04	yes	hospital	in care original	1	1	1	0	0	1	divorced	1	2	418	38.3753	yes	2010	lower-mid basic
33	17	1		593	0	0	1	0	1	0	0	0	1	0	1	10	5	0	Lusaka	2016-02-04	yes	hospital	in care original	1	1	0	0	1	1	divorced	1	2	418	38.3753	yes	2010	lower-mid basic
33	17	2		593	1	1	0	0	0	1	0	1	0	0	0	5	1	0	Lusaka	2016-02-04	yes	hospital	in care original	1	3	1	0	0	1	divorced	1	2	418	38.3753	yes	2010	lower-mid basic
33	18	1		594	0	0	0	1	0	1	0	1	0	0	1	20	5	0	Lusaka	2016-02-04	yes	hospital	in care original	1	3	0	0	1	1	divorced	1	2	418	38.3753	yes	2010	lower-mid basic
33	18	2		594	1	0	1	0	0	0	1	0	0	1	0	10	1	0	Lusaka	2016-02-04	yes	hospital	in care original	1	5	1	0	0	1	divorced	1	2	418	38.3753	yes	2010	lower-mid basic
34	1	1	0	595	0	1	0	0	1	0	0	1	0	0	0	5	1	0	Lusaka	2016-03-04	yes	hospital	not in care, alive	1	1	1	0	0	0	married	1	1	718	38.0438	yes	2011	College/Univ
34	1	2	1	595	1	0	0	1	0	1	0	0	0	1	1	20	3	0	Lusaka	2016-03-04	yes	hospital	not in care, alive	1	3	0	1	0	0	married	1	1	718	38.0438	yes	2011	College/Univ
34	2	1	0	596	0	0	1	0	0	1	0	0	0	1	0	10	1	0	Lusaka	2016-03-04	yes	hospital	not in care, alive	1	3	1	0	0	0	married	1	1	718	38.0438	yes	2011	College/Univ
34	2	2	1	596	1	1	0	0	0	0	1	0	1	0	1	5	3	0	Lusaka	2016-03-04	yes	hospital	not in care, alive	1	5	0	1	0	0	married	1	1	718	38.0438	yes	2011	College/Univ
34	3	1	0	597	0	0	0	1	0	0	1	0	1	0	0	20	1	0	Lusaka	2016-03-04	yes	hospital	not in care, alive	1	5	1	0	0	0	married	1	1	718	38.0438	yes	2011	College/Univ
34	3	2	1	597	1	0	1	0	1	0	0	1	0	0	1	10	3	0	Lusaka	2016-03-04	yes	hospital	not in care, alive	1	1	0	1	0	0	married	1	1	718	38.0438	yes	2011	College/Univ
34	4	1	0	598	0	1	0	0	0	1	0	0	1	0	0	5	3	0	Lusaka	2016-03-04	yes	hospital	not in care, alive	1	3	0	1	0	0	married	1	1	718	38.0438	yes	2011	College/Univ
34	4	2	1	598	1	0	0	1	0	0	1	1	0	0	1	20	5	0	Lusaka	2016-03-04	yes	hospital	not in care, alive	1	5	0	0	1	0	married	1	1	718	38.0438	yes	2011	College/Univ
34	5	1	0	599	0	0	1	0	0	0	1	1	0	0	0	10	3	0	Lusaka	2016-03-04	yes	hospital	not in care, alive	1	5	0	1	0	0	married	1	1	718	38.0438	yes	2011	College/Univ
34	5	2	1	599	1	1	0	0	1	0	0	0	0	1	1	5	5	0	Lusaka	2016-03-04	yes	hospital	not in care, alive	1	1	0	0	1	0	married	1	1	718	38.0438	yes	2011	College/Univ
34	6	1	0	600	0	0	0	1	1	0	0	0	0	1	0	20	3	0	Lusaka	2016-03-04	yes	hospital	not in care, alive	1	1	0	1	0	0	married	1	1	718	38.0438	yes	2011	College/Univ
34	6	2	1	600	1	0	1	0	0	1	0	0	1	0	1	10	5	0	Lusaka	2016-03-04	yes	hospital	not in care, alive	1	3	0	0	1	0	married	1	1	718	38.0438	yes	2011	College/Univ
34	7	1	0	601	0	1	0	0	0	0	1	0	0	1	0	5	5	0	Lusaka	2016-03-04	yes	hospital	not in care, alive	1	5	0	0	1	0	married	1	1	718	38.0438	yes	2011	College/Univ
34	7	2	1	601	1	0	0	1	1	0	0	0	1	0	1	20	1	0	Lusaka	2016-03-04	yes	hospital	not in care, alive	1	1	1	0	0	0	married	1	1	718	38.0438	yes	2011	College/Univ
34	8	1	0	602	0	0	1	0	1	0	0	0	1	0	0	10	5	0	Lusaka	2016-03-04	yes	hospital	not in care, alive	1	1	0	0	1	0	married	1	1	718	38.0438	yes	2011	College/Univ
34	8	2	1	602	1	1	0	0	0	1	0	1	0	0	1	5	1	0	Lusaka	2016-03-04	yes	hospital	not in care, alive	1	3	1	0	0	0	married	1	1	718	38.0438	yes	2011	College/Univ
34	9	1	0	603	0	0	0	1	0	1	0	1	0	0	0	20	5	0	Lusaka	2016-03-04	yes	hospital	not in care, alive	1	3	0	0	1	0	married	1	1	718	38.0438	yes	2011	College/Univ
34	9	2	1	603	1	0	1	0	0	0	1	0	0	1	0	10	1	0	Lusaka	2016-03-04	yes	hospital	not in care, alive	1	5	1	0	0	0	married	1	1	718	38.0438	yes	2011	College/Univ
34	10	1		604	0	1	0	0	1	0	0	1	0	0	1	5	1	0	Lusaka	2016-03-04	yes	hospital	not in care, alive	1	1	1	0	0	0	married	1	1	718	38.0438	yes	2011	College/Univ
34	10	2		604	1	0	0	1	0	1	0	0	0	1	0	20	3	0	Lusaka	2016-03-04	yes	hospital	not in care, alive	1	3	0	1	0	0	married	1	1	718	38.0438	yes	2011	College/Univ
34	11	1		605	0	0	1	0	0	1	0	0	0	1	1	10	1	0	Lusaka	2016-03-04	yes	hospital	not in care, alive	1	3	1	0	0	0	married	1	1	718	38.0438	yes	2011	College/Univ
34	11	2		605	1	1	0	0	0	0	1	0	1	0	0	5	3	0	Lusaka	2016-03-04	yes	hospital	not in care, alive	1	5	0	1	0	0	married	1	1	718	38.0438	yes	2011	College/Univ
34	12	1		606	0	0	0	1	0	0	1	0	1	0	1	20	1	0	Lusaka	2016-03-04	yes	hospital	not in care, alive	1	5	1	0	0	0	married	1	1	718	38.0438	yes	2011	College/Univ
34	12	2		606	1	0	1	0	1	0	0	1	0	0	0	10	3	0	Lusaka	2016-03-04	yes	hospital	not in care, alive	1	1	0	1	0	0	married	1	1	718	38.0438	yes	2011	College/Univ
34	13	1		607	0	1	0	0	0	1	0	0	1	0	1	5	3	0	Lusaka	2016-03-04	yes	hospital	not in care, alive	1	3	0	1	0	0	married	1	1	718	38.0438	yes	2011	College/Univ
34	13	2		607	1	0	0	1	0	0	1	1	0	0	0	20	5	0	Lusaka	2016-03-04	yes	hospital	not in care, alive	1	5	0	0	1	0	married	1	1	718	38.0438	yes	2011	College/Univ
34	14	1		608	0	0	1	0	0	0	1	1	0	0	1	10	3	0	Lusaka	2016-03-04	yes	hospital	not in care, alive	1	5	0	1	0	0	married	1	1	718	38.0438	yes	2011	College/Univ
34	14	2		608	1	1	0	0	1	0	0	0	0	1	0	5	5	0	Lusaka	2016-03-04	yes	hospital	not in care, alive	1	1	0	0	1	0	married	1	1	718	38.0438	yes	2011	College/Univ
34	15	1		609	0	0	0	1	1	0	0	0	0	1	1	20	3	0	Lusaka	2016-03-04	yes	hospital	not in care, alive	1	1	0	1	0	0	married	1	1	718	38.0438	yes	2011	College/Univ
34	15	2		609	1	0	1	0	0	1	0	0	1	0	0	10	5	0	Lusaka	2016-03-04	yes	hospital	not in care, alive	1	3	0	0	1	0	married	1	1	718	38.0438	yes	2011	College/Univ
34	16	1		610	0	1	0	0	0	0	1	0	0	1	1	5	5	0	Lusaka	2016-03-04	yes	hospital	not in care, alive	1	5	0	0	1	0	married	1	1	718	38.0438	yes	2011	College/Univ
34	16	2		610	1	0	0	1	1	0	0	0	1	0	0	20	1	0	Lusaka	2016-03-04	yes	hospital	not in care, alive	1	1	1	0	0	0	married	1	1	718	38.0438	yes	2011	College/Univ
34	17	1		611	0	0	1	0	1	0	0	0	1	0	1	10	5	0	Lusaka	2016-03-04	yes	hospital	not in care, alive	1	1	0	0	1	0	married	1	1	718	38.0438	yes	2011	College/Univ
34	17	2		611	1	1	0	0	0	1	0	1	0	0	0	5	1	0	Lusaka	2016-03-04	yes	hospital	not in care, alive	1	3	1	0	0	0	married	1	1	718	38.0438	yes	2011	College/Univ
34	18	1		612	0	0	0	1	0	1	0	1	0	0	1	20	5	0	Lusaka	2016-03-04	yes	hospital	not in care, alive	1	3	0	0	1	0	married	1	1	718	38.0438	yes	2011	College/Univ
34	18	2		612	1	0	1	0	0	0	1	0	0	1	0	10	1	0	Lusaka	2016-03-04	yes	hospital	not in care, alive	1	5	1	0	0	0	married	1	1	718	38.0438	yes	2011	College/Univ
35	1	1	0	613	0	1	0	0	1	0	0	1	0	0	0	5	1	1	Lusaka	2016-01-06	yes	hospital	not in care, alive	1	1	1	0	0	0	single	1	1	339	37.2904	yes	2011	upperbasic/secondary
35	1	2	1	613	1	0	0	1	0	1	0	0	0	1	1	20	3	1	Lusaka	2016-01-06	yes	hospital	not in care, alive	1	3	0	1	0	0	single	1	1	339	37.2904	yes	2011	upperbasic/secondary
35	2	1	0	614	0	0	1	0	0	1	0	0	0	1	0	10	1	1	Lusaka	2016-01-06	yes	hospital	not in care, alive	1	3	1	0	0	0	single	1	1	339	37.2904	yes	2011	upperbasic/secondary
35	2	2	1	614	1	1	0	0	0	0	1	0	1	0	1	5	3	1	Lusaka	2016-01-06	yes	hospital	not in care, alive	1	5	0	1	0	0	single	1	1	339	37.2904	yes	2011	upperbasic/secondary
35	3	1	1	615	0	0	0	1	0	0	1	0	1	0	0	20	1	1	Lusaka	2016-01-06	yes	hospital	not in care, alive	1	5	1	0	0	0	single	1	1	339	37.2904	yes	2011	upperbasic/secondary
35	3	2	0	615	1	0	1	0	1	0	0	1	0	0	1	10	3	1	Lusaka	2016-01-06	yes	hospital	not in care, alive	1	1	0	1	0	0	single	1	1	339	37.2904	yes	2011	upperbasic/secondary
35	4	1	0	616	0	1	0	0	0	1	0	0	1	0	0	5	3	1	Lusaka	2016-01-06	yes	hospital	not in care, alive	1	3	0	1	0	0	single	1	1	339	37.2904	yes	2011	upperbasic/secondary
35	4	2	1	616	1	0	0	1	0	0	1	1	0	0	1	20	5	1	Lusaka	2016-01-06	yes	hospital	not in care, alive	1	5	0	0	1	0	single	1	1	339	37.2904	yes	2011	upperbasic/secondary
35	5	1	1	617	0	0	1	0	0	0	1	1	0	0	0	10	3	1	Lusaka	2016-01-06	yes	hospital	not in care, alive	1	5	0	1	0	0	single	1	1	339	37.2904	yes	2011	upperbasic/secondary
35	5	2	0	617	1	1	0	0	1	0	0	0	0	1	1	5	5	1	Lusaka	2016-01-06	yes	hospital	not in care, alive	1	1	0	0	1	0	single	1	1	339	37.2904	yes	2011	upperbasic/secondary
35	6	1	0	618	0	0	0	1	1	0	0	0	0	1	0	20	3	1	Lusaka	2016-01-06	yes	hospital	not in care, alive	1	1	0	1	0	0	single	1	1	339	37.2904	yes	2011	upperbasic/secondary
35	6	2	1	618	1	0	1	0	0	1	0	0	1	0	1	10	5	1	Lusaka	2016-01-06	yes	hospital	not in care, alive	1	3	0	0	1	0	single	1	1	339	37.2904	yes	2011	upperbasic/secondary
35	7	1	1	619	0	1	0	0	0	0	1	0	0	1	0	5	5	1	Lusaka	2016-01-06	yes	hospital	not in care, alive	1	5	0	0	1	0	single	1	1	339	37.2904	yes	2011	upperbasic/secondary
35	7	2	0	619	1	0	0	1	1	0	0	0	1	0	1	20	1	1	Lusaka	2016-01-06	yes	hospital	not in care, alive	1	1	1	0	0	0	single	1	1	339	37.2904	yes	2011	upperbasic/secondary
35	8	1	0	620	0	0	1	0	1	0	0	0	1	0	0	10	5	1	Lusaka	2016-01-06	yes	hospital	not in care, alive	1	1	0	0	1	0	single	1	1	339	37.2904	yes	2011	upperbasic/secondary
35	8	2	1	620	1	1	0	0	0	1	0	1	0	0	1	5	1	1	Lusaka	2016-01-06	yes	hospital	not in care, alive	1	3	1	0	0	0	single	1	1	339	37.2904	yes	2011	upperbasic/secondary
35	9	1	0	621	0	0	0	1	0	1	0	1	0	0	0	20	5	1	Lusaka	2016-01-06	yes	hospital	not in care, alive	1	3	0	0	1	0	single	1	1	339	37.2904	yes	2011	upperbasic/secondary
35	9	2	1	621	1	0	1	0	0	0	1	0	0	1	0	10	1	1	Lusaka	2016-01-06	yes	hospital	not in care, alive	1	5	1	0	0	0	single	1	1	339	37.2904	yes	2011	upperbasic/secondary
35	10	1		622	0	1	0	0	1	0	0	1	0	0	1	5	1	1	Lusaka	2016-01-06	yes	hospital	not in care, alive	1	1	1	0	0	0	single	1	1	339	37.2904	yes	2011	upperbasic/secondary
35	10	2		622	1	0	0	1	0	1	0	0	0	1	0	20	3	1	Lusaka	2016-01-06	yes	hospital	not in care, alive	1	3	0	1	0	0	single	1	1	339	37.2904	yes	2011	upperbasic/secondary
35	11	1		623	0	0	1	0	0	1	0	0	0	1	1	10	1	1	Lusaka	2016-01-06	yes	hospital	not in care, alive	1	3	1	0	0	0	single	1	1	339	37.2904	yes	2011	upperbasic/secondary
35	11	2		623	1	1	0	0	0	0	1	0	1	0	0	5	3	1	Lusaka	2016-01-06	yes	hospital	not in care, alive	1	5	0	1	0	0	single	1	1	339	37.2904	yes	2011	upperbasic/secondary
35	12	1		624	0	0	0	1	0	0	1	0	1	0	1	20	1	1	Lusaka	2016-01-06	yes	hospital	not in care, alive	1	5	1	0	0	0	single	1	1	339	37.2904	yes	2011	upperbasic/secondary
35	12	2		624	1	0	1	0	1	0	0	1	0	0	0	10	3	1	Lusaka	2016-01-06	yes	hospital	not in care, alive	1	1	0	1	0	0	single	1	1	339	37.2904	yes	2011	upperbasic/secondary
35	13	1		625	0	1	0	0	0	1	0	0	1	0	1	5	3	1	Lusaka	2016-01-06	yes	hospital	not in care, alive	1	3	0	1	0	0	single	1	1	339	37.2904	yes	2011	upperbasic/secondary
35	13	2		625	1	0	0	1	0	0	1	1	0	0	0	20	5	1	Lusaka	2016-01-06	yes	hospital	not in care, alive	1	5	0	0	1	0	single	1	1	339	37.2904	yes	2011	upperbasic/secondary
35	14	1		626	0	0	1	0	0	0	1	1	0	0	1	10	3	1	Lusaka	2016-01-06	yes	hospital	not in care, alive	1	5	0	1	0	0	single	1	1	339	37.2904	yes	2011	upperbasic/secondary
35	14	2		626	1	1	0	0	1	0	0	0	0	1	0	5	5	1	Lusaka	2016-01-06	yes	hospital	not in care, alive	1	1	0	0	1	0	single	1	1	339	37.2904	yes	2011	upperbasic/secondary
35	15	1		627	0	0	0	1	1	0	0	0	0	1	1	20	3	1	Lusaka	2016-01-06	yes	hospital	not in care, alive	1	1	0	1	0	0	single	1	1	339	37.2904	yes	2011	upperbasic/secondary
35	15	2		627	1	0	1	0	0	1	0	0	1	0	0	10	5	1	Lusaka	2016-01-06	yes	hospital	not in care, alive	1	3	0	0	1	0	single	1	1	339	37.2904	yes	2011	upperbasic/secondary
35	16	1		628	0	1	0	0	0	0	1	0	0	1	1	5	5	1	Lusaka	2016-01-06	yes	hospital	not in care, alive	1	5	0	0	1	0	single	1	1	339	37.2904	yes	2011	upperbasic/secondary
35	16	2		628	1	0	0	1	1	0	0	0	1	0	0	20	1	1	Lusaka	2016-01-06	yes	hospital	not in care, alive	1	1	1	0	0	0	single	1	1	339	37.2904	yes	2011	upperbasic/secondary
35	17	1		629	0	0	1	0	1	0	0	0	1	0	1	10	5	1	Lusaka	2016-01-06	yes	hospital	not in care, alive	1	1	0	0	1	0	single	1	1	339	37.2904	yes	2011	upperbasic/secondary
35	17	2		629	1	1	0	0	0	1	0	1	0	0	0	5	1	1	Lusaka	2016-01-06	yes	hospital	not in care, alive	1	3	1	0	0	0	single	1	1	339	37.2904	yes	2011	upperbasic/secondary
35	18	1		630	0	0	0	1	0	1	0	1	0	0	1	20	5	1	Lusaka	2016-01-06	yes	hospital	not in care, alive	1	3	0	0	1	0	single	1	1	339	37.2904	yes	2011	upperbasic/secondary
35	18	2		630	1	0	1	0	0	0	1	0	0	1	0	10	1	1	Lusaka	2016-01-06	yes	hospital	not in care, alive	1	5	1	0	0	0	single	1	1	339	37.2904	yes	2011	upperbasic/secondary
36	1	1	0	631	0	1	0	0	1	0	0	1	0	0	0	5	1	1	Lusaka	2015-12-09	yes	hospital	in care new clinic	1	1	1	0	0	1	married	1	2	268	43.9014	yes	2011	College/Univ
36	1	2	1	631	1	0	0	1	0	1	0	0	0	1	1	20	3	1	Lusaka	2015-12-09	yes	hospital	in care new clinic	1	3	0	1	0	1	married	1	2	268	43.9014	yes	2011	College/Univ
36	2	1	0	632	0	0	1	0	0	1	0	0	0	1	0	10	1	1	Lusaka	2015-12-09	yes	hospital	in care new clinic	1	3	1	0	0	1	married	1	2	268	43.9014	yes	2011	College/Univ
36	2	2	1	632	1	1	0	0	0	0	1	0	1	0	1	5	3	1	Lusaka	2015-12-09	yes	hospital	in care new clinic	1	5	0	1	0	1	married	1	2	268	43.9014	yes	2011	College/Univ
36	3	1	0	633	0	0	0	1	0	0	1	0	1	0	0	20	1	1	Lusaka	2015-12-09	yes	hospital	in care new clinic	1	5	1	0	0	1	married	1	2	268	43.9014	yes	2011	College/Univ
36	3	2	1	633	1	0	1	0	1	0	0	1	0	0	1	10	3	1	Lusaka	2015-12-09	yes	hospital	in care new clinic	1	1	0	1	0	1	married	1	2	268	43.9014	yes	2011	College/Univ
36	4	1	0	634	0	1	0	0	0	1	0	0	1	0	0	5	3	1	Lusaka	2015-12-09	yes	hospital	in care new clinic	1	3	0	1	0	1	married	1	2	268	43.9014	yes	2011	College/Univ
36	4	2	1	634	1	0	0	1	0	0	1	1	0	0	1	20	5	1	Lusaka	2015-12-09	yes	hospital	in care new clinic	1	5	0	0	1	1	married	1	2	268	43.9014	yes	2011	College/Univ
36	5	1	0	635	0	0	1	0	0	0	1	1	0	0	0	10	3	1	Lusaka	2015-12-09	yes	hospital	in care new clinic	1	5	0	1	0	1	married	1	2	268	43.9014	yes	2011	College/Univ
36	5	2	1	635	1	1	0	0	1	0	0	0	0	1	1	5	5	1	Lusaka	2015-12-09	yes	hospital	in care new clinic	1	1	0	0	1	1	married	1	2	268	43.9014	yes	2011	College/Univ
36	6	1	0	636	0	0	0	1	1	0	0	0	0	1	0	20	3	1	Lusaka	2015-12-09	yes	hospital	in care new clinic	1	1	0	1	0	1	married	1	2	268	43.9014	yes	2011	College/Univ
36	6	2	1	636	1	0	1	0	0	1	0	0	1	0	1	10	5	1	Lusaka	2015-12-09	yes	hospital	in care new clinic	1	3	0	0	1	1	married	1	2	268	43.9014	yes	2011	College/Univ
36	7	1	0	637	0	1	0	0	0	0	1	0	0	1	0	5	5	1	Lusaka	2015-12-09	yes	hospital	in care new clinic	1	5	0	0	1	1	married	1	2	268	43.9014	yes	2011	College/Univ
36	7	2	1	637	1	0	0	1	1	0	0	0	1	0	1	20	1	1	Lusaka	2015-12-09	yes	hospital	in care new clinic	1	1	1	0	0	1	married	1	2	268	43.9014	yes	2011	College/Univ
36	8	1	0	638	0	0	1	0	1	0	0	0	1	0	0	10	5	1	Lusaka	2015-12-09	yes	hospital	in care new clinic	1	1	0	0	1	1	married	1	2	268	43.9014	yes	2011	College/Univ
36	8	2	1	638	1	1	0	0	0	1	0	1	0	0	1	5	1	1	Lusaka	2015-12-09	yes	hospital	in care new clinic	1	3	1	0	0	1	married	1	2	268	43.9014	yes	2011	College/Univ
36	9	1	0	639	0	0	0	1	0	1	0	1	0	0	0	20	5	1	Lusaka	2015-12-09	yes	hospital	in care new clinic	1	3	0	0	1	1	married	1	2	268	43.9014	yes	2011	College/Univ
36	9	2	1	639	1	0	1	0	0	0	1	0	0	1	0	10	1	1	Lusaka	2015-12-09	yes	hospital	in care new clinic	1	5	1	0	0	1	married	1	2	268	43.9014	yes	2011	College/Univ
36	10	1		640	0	1	0	0	1	0	0	1	0	0	1	5	1	1	Lusaka	2015-12-09	yes	hospital	in care new clinic	1	1	1	0	0	1	married	1	2	268	43.9014	yes	2011	College/Univ
36	10	2		640	1	0	0	1	0	1	0	0	0	1	0	20	3	1	Lusaka	2015-12-09	yes	hospital	in care new clinic	1	3	0	1	0	1	married	1	2	268	43.9014	yes	2011	College/Univ
36	11	1		641	0	0	1	0	0	1	0	0	0	1	1	10	1	1	Lusaka	2015-12-09	yes	hospital	in care new clinic	1	3	1	0	0	1	married	1	2	268	43.9014	yes	2011	College/Univ
36	11	2		641	1	1	0	0	0	0	1	0	1	0	0	5	3	1	Lusaka	2015-12-09	yes	hospital	in care new clinic	1	5	0	1	0	1	married	1	2	268	43.9014	yes	2011	College/Univ
36	12	1		642	0	0	0	1	0	0	1	0	1	0	1	20	1	1	Lusaka	2015-12-09	yes	hospital	in care new clinic	1	5	1	0	0	1	married	1	2	268	43.9014	yes	2011	College/Univ
36	12	2		642	1	0	1	0	1	0	0	1	0	0	0	10	3	1	Lusaka	2015-12-09	yes	hospital	in care new clinic	1	1	0	1	0	1	married	1	2	268	43.9014	yes	2011	College/Univ
36	13	1		643	0	1	0	0	0	1	0	0	1	0	1	5	3	1	Lusaka	2015-12-09	yes	hospital	in care new clinic	1	3	0	1	0	1	married	1	2	268	43.9014	yes	2011	College/Univ
36	13	2		643	1	0	0	1	0	0	1	1	0	0	0	20	5	1	Lusaka	2015-12-09	yes	hospital	in care new clinic	1	5	0	0	1	1	married	1	2	268	43.9014	yes	2011	College/Univ
36	14	1		644	0	0	1	0	0	0	1	1	0	0	1	10	3	1	Lusaka	2015-12-09	yes	hospital	in care new clinic	1	5	0	1	0	1	married	1	2	268	43.9014	yes	2011	College/Univ
36	14	2		644	1	1	0	0	1	0	0	0	0	1	0	5	5	1	Lusaka	2015-12-09	yes	hospital	in care new clinic	1	1	0	0	1	1	married	1	2	268	43.9014	yes	2011	College/Univ
36	15	1		645	0	0	0	1	1	0	0	0	0	1	1	20	3	1	Lusaka	2015-12-09	yes	hospital	in care new clinic	1	1	0	1	0	1	married	1	2	268	43.9014	yes	2011	College/Univ
36	15	2		645	1	0	1	0	0	1	0	0	1	0	0	10	5	1	Lusaka	2015-12-09	yes	hospital	in care new clinic	1	3	0	0	1	1	married	1	2	268	43.9014	yes	2011	College/Univ
36	16	1		646	0	1	0	0	0	0	1	0	0	1	1	5	5	1	Lusaka	2015-12-09	yes	hospital	in care new clinic	1	5	0	0	1	1	married	1	2	268	43.9014	yes	2011	College/Univ
36	16	2		646	1	0	0	1	1	0	0	0	1	0	0	20	1	1	Lusaka	2015-12-09	yes	hospital	in care new clinic	1	1	1	0	0	1	married	1	2	268	43.9014	yes	2011	College/Univ
36	17	1		647	0	0	1	0	1	0	0	0	1	0	1	10	5	1	Lusaka	2015-12-09	yes	hospital	in care new clinic	1	1	0	0	1	1	married	1	2	268	43.9014	yes	2011	College/Univ
36	17	2		647	1	1	0	0	0	1	0	1	0	0	0	5	1	1	Lusaka	2015-12-09	yes	hospital	in care new clinic	1	3	1	0	0	1	married	1	2	268	43.9014	yes	2011	College/Univ
36	18	1		648	0	0	0	1	0	1	0	1	0	0	1	20	5	1	Lusaka	2015-12-09	yes	hospital	in care new clinic	1	3	0	0	1	1	married	1	2	268	43.9014	yes	2011	College/Univ
36	18	2		648	1	0	1	0	0	0	1	0	0	1	0	10	1	1	Lusaka	2015-12-09	yes	hospital	in care new clinic	1	5	1	0	0	1	married	1	2	268	43.9014	yes	2011	College/Univ
37	1	1	0	649	0	1	0	0	1	0	0	1	0	0	0	5	1	1	Lusaka	2016-02-09	no	hospital	not in care, alive	1	1	1	0	0	0	widowed	1	2	590	53.6274	no	2012	lower-mid basic
37	1	2	1	649	1	0	0	1	0	1	0	0	0	1	1	20	3	1	Lusaka	2016-02-09	no	hospital	not in care, alive	1	3	0	1	0	0	widowed	1	2	590	53.6274	no	2012	lower-mid basic
37	2	1	0	650	0	0	1	0	0	1	0	0	0	1	0	10	1	1	Lusaka	2016-02-09	no	hospital	not in care, alive	1	3	1	0	0	0	widowed	1	2	590	53.6274	no	2012	lower-mid basic
37	2	2	1	650	1	1	0	0	0	0	1	0	1	0	1	5	3	1	Lusaka	2016-02-09	no	hospital	not in care, alive	1	5	0	1	0	0	widowed	1	2	590	53.6274	no	2012	lower-mid basic
37	3	1	1	651	0	0	0	1	0	0	1	0	1	0	0	20	1	1	Lusaka	2016-02-09	no	hospital	not in care, alive	1	5	1	0	0	0	widowed	1	2	590	53.6274	no	2012	lower-mid basic
37	3	2	0	651	1	0	1	0	1	0	0	1	0	0	1	10	3	1	Lusaka	2016-02-09	no	hospital	not in care, alive	1	1	0	1	0	0	widowed	1	2	590	53.6274	no	2012	lower-mid basic
37	4	1	0	652	0	1	0	0	0	1	0	0	1	0	0	5	3	1	Lusaka	2016-02-09	no	hospital	not in care, alive	1	3	0	1	0	0	widowed	1	2	590	53.6274	no	2012	lower-mid basic
37	4	2	1	652	1	0	0	1	0	0	1	1	0	0	1	20	5	1	Lusaka	2016-02-09	no	hospital	not in care, alive	1	5	0	0	1	0	widowed	1	2	590	53.6274	no	2012	lower-mid basic
37	5	1	1	653	0	0	1	0	0	0	1	1	0	0	0	10	3	1	Lusaka	2016-02-09	no	hospital	not in care, alive	1	5	0	1	0	0	widowed	1	2	590	53.6274	no	2012	lower-mid basic
37	5	2	0	653	1	1	0	0	1	0	0	0	0	1	1	5	5	1	Lusaka	2016-02-09	no	hospital	not in care, alive	1	1	0	0	1	0	widowed	1	2	590	53.6274	no	2012	lower-mid basic
37	6	1	0	654	0	0	0	1	1	0	0	0	0	1	0	20	3	1	Lusaka	2016-02-09	no	hospital	not in care, alive	1	1	0	1	0	0	widowed	1	2	590	53.6274	no	2012	lower-mid basic
37	6	2	1	654	1	0	1	0	0	1	0	0	1	0	1	10	5	1	Lusaka	2016-02-09	no	hospital	not in care, alive	1	3	0	0	1	0	widowed	1	2	590	53.6274	no	2012	lower-mid basic
37	7	1	1	655	0	1	0	0	0	0	1	0	0	1	0	5	5	1	Lusaka	2016-02-09	no	hospital	not in care, alive	1	5	0	0	1	0	widowed	1	2	590	53.6274	no	2012	lower-mid basic
37	7	2	0	655	1	0	0	1	1	0	0	0	1	0	1	20	1	1	Lusaka	2016-02-09	no	hospital	not in care, alive	1	1	1	0	0	0	widowed	1	2	590	53.6274	no	2012	lower-mid basic
37	8	1	0	656	0	0	1	0	1	0	0	0	1	0	0	10	5	1	Lusaka	2016-02-09	no	hospital	not in care, alive	1	1	0	0	1	0	widowed	1	2	590	53.6274	no	2012	lower-mid basic
37	8	2	1	656	1	1	0	0	0	1	0	1	0	0	1	5	1	1	Lusaka	2016-02-09	no	hospital	not in care, alive	1	3	1	0	0	0	widowed	1	2	590	53.6274	no	2012	lower-mid basic
37	9	1	0	657	0	0	0	1	0	1	0	1	0	0	0	20	5	1	Lusaka	2016-02-09	no	hospital	not in care, alive	1	3	0	0	1	0	widowed	1	2	590	53.6274	no	2012	lower-mid basic
37	9	2	1	657	1	0	1	0	0	0	1	0	0	1	0	10	1	1	Lusaka	2016-02-09	no	hospital	not in care, alive	1	5	1	0	0	0	widowed	1	2	590	53.6274	no	2012	lower-mid basic
37	10	1		658	0	1	0	0	1	0	0	1	0	0	1	5	1	1	Lusaka	2016-02-09	no	hospital	not in care, alive	1	1	1	0	0	0	widowed	1	2	590	53.6274	no	2012	lower-mid basic
37	10	2		658	1	0	0	1	0	1	0	0	0	1	0	20	3	1	Lusaka	2016-02-09	no	hospital	not in care, alive	1	3	0	1	0	0	widowed	1	2	590	53.6274	no	2012	lower-mid basic
37	11	1		659	0	0	1	0	0	1	0	0	0	1	1	10	1	1	Lusaka	2016-02-09	no	hospital	not in care, alive	1	3	1	0	0	0	widowed	1	2	590	53.6274	no	2012	lower-mid basic
37	11	2		659	1	1	0	0	0	0	1	0	1	0	0	5	3	1	Lusaka	2016-02-09	no	hospital	not in care, alive	1	5	0	1	0	0	widowed	1	2	590	53.6274	no	2012	lower-mid basic
37	12	1		660	0	0	0	1	0	0	1	0	1	0	1	20	1	1	Lusaka	2016-02-09	no	hospital	not in care, alive	1	5	1	0	0	0	widowed	1	2	590	53.6274	no	2012	lower-mid basic
37	12	2		660	1	0	1	0	1	0	0	1	0	0	0	10	3	1	Lusaka	2016-02-09	no	hospital	not in care, alive	1	1	0	1	0	0	widowed	1	2	590	53.6274	no	2012	lower-mid basic
37	13	1		661	0	1	0	0	0	1	0	0	1	0	1	5	3	1	Lusaka	2016-02-09	no	hospital	not in care, alive	1	3	0	1	0	0	widowed	1	2	590	53.6274	no	2012	lower-mid basic
37	13	2		661	1	0	0	1	0	0	1	1	0	0	0	20	5	1	Lusaka	2016-02-09	no	hospital	not in care, alive	1	5	0	0	1	0	widowed	1	2	590	53.6274	no	2012	lower-mid basic
37	14	1		662	0	0	1	0	0	0	1	1	0	0	1	10	3	1	Lusaka	2016-02-09	no	hospital	not in care, alive	1	5	0	1	0	0	widowed	1	2	590	53.6274	no	2012	lower-mid basic
37	14	2		662	1	1	0	0	1	0	0	0	0	1	0	5	5	1	Lusaka	2016-02-09	no	hospital	not in care, alive	1	1	0	0	1	0	widowed	1	2	590	53.6274	no	2012	lower-mid basic
37	15	1		663	0	0	0	1	1	0	0	0	0	1	1	20	3	1	Lusaka	2016-02-09	no	hospital	not in care, alive	1	1	0	1	0	0	widowed	1	2	590	53.6274	no	2012	lower-mid basic
37	15	2		663	1	0	1	0	0	1	0	0	1	0	0	10	5	1	Lusaka	2016-02-09	no	hospital	not in care, alive	1	3	0	0	1	0	widowed	1	2	590	53.6274	no	2012	lower-mid basic
37	16	1		664	0	1	0	0	0	0	1	0	0	1	1	5	5	1	Lusaka	2016-02-09	no	hospital	not in care, alive	1	5	0	0	1	0	widowed	1	2	590	53.6274	no	2012	lower-mid basic
37	16	2		664	1	0	0	1	1	0	0	0	1	0	0	20	1	1	Lusaka	2016-02-09	no	hospital	not in care, alive	1	1	1	0	0	0	widowed	1	2	590	53.6274	no	2012	lower-mid basic
37	17	1		665	0	0	1	0	1	0	0	0	1	0	1	10	5	1	Lusaka	2016-02-09	no	hospital	not in care, alive	1	1	0	0	1	0	widowed	1	2	590	53.6274	no	2012	lower-mid basic
37	17	2		665	1	1	0	0	0	1	0	1	0	0	0	5	1	1	Lusaka	2016-02-09	no	hospital	not in care, alive	1	3	1	0	0	0	widowed	1	2	590	53.6274	no	2012	lower-mid basic
37	18	1		666	0	0	0	1	0	1	0	1	0	0	1	20	5	1	Lusaka	2016-02-09	no	hospital	not in care, alive	1	3	0	0	1	0	widowed	1	2	590	53.6274	no	2012	lower-mid basic
37	18	2		666	1	0	1	0	0	0	1	0	0	1	0	10	1	1	Lusaka	2016-02-09	no	hospital	not in care, alive	1	5	1	0	0	0	widowed	1	2	590	53.6274	no	2012	lower-mid basic
38	1	1	0	667	0	1	0	0	1	0	0	1	0	0	0	5	1	1	Lusaka	2016-03-29	yes	hospital	in care new clinic	1	1	1	0	0	1	single	1	1	355	32.9151	yes	2012	upperbasic/secondary
38	1	2	1	667	1	0	0	1	0	1	0	0	0	1	1	20	3	1	Lusaka	2016-03-29	yes	hospital	in care new clinic	1	3	0	1	0	1	single	1	1	355	32.9151	yes	2012	upperbasic/secondary
38	2	1	0	668	0	0	1	0	0	1	0	0	0	1	0	10	1	1	Lusaka	2016-03-29	yes	hospital	in care new clinic	1	3	1	0	0	1	single	1	1	355	32.9151	yes	2012	upperbasic/secondary
38	2	2	1	668	1	1	0	0	0	0	1	0	1	0	1	5	3	1	Lusaka	2016-03-29	yes	hospital	in care new clinic	1	5	0	1	0	1	single	1	1	355	32.9151	yes	2012	upperbasic/secondary
38	3	1	0	669	0	0	0	1	0	0	1	0	1	0	0	20	1	1	Lusaka	2016-03-29	yes	hospital	in care new clinic	1	5	1	0	0	1	single	1	1	355	32.9151	yes	2012	upperbasic/secondary
38	3	2	1	669	1	0	1	0	1	0	0	1	0	0	1	10	3	1	Lusaka	2016-03-29	yes	hospital	in care new clinic	1	1	0	1	0	1	single	1	1	355	32.9151	yes	2012	upperbasic/secondary
38	4	1	0	670	0	1	0	0	0	1	0	0	1	0	0	5	3	1	Lusaka	2016-03-29	yes	hospital	in care new clinic	1	3	0	1	0	1	single	1	1	355	32.9151	yes	2012	upperbasic/secondary
38	4	2	1	670	1	0	0	1	0	0	1	1	0	0	1	20	5	1	Lusaka	2016-03-29	yes	hospital	in care new clinic	1	5	0	0	1	1	single	1	1	355	32.9151	yes	2012	upperbasic/secondary
38	5	1	0	671	0	0	1	0	0	0	1	1	0	0	0	10	3	1	Lusaka	2016-03-29	yes	hospital	in care new clinic	1	5	0	1	0	1	single	1	1	355	32.9151	yes	2012	upperbasic/secondary
38	5	2	1	671	1	1	0	0	1	0	0	0	0	1	1	5	5	1	Lusaka	2016-03-29	yes	hospital	in care new clinic	1	1	0	0	1	1	single	1	1	355	32.9151	yes	2012	upperbasic/secondary
38	6	1	0	672	0	0	0	1	1	0	0	0	0	1	0	20	3	1	Lusaka	2016-03-29	yes	hospital	in care new clinic	1	1	0	1	0	1	single	1	1	355	32.9151	yes	2012	upperbasic/secondary
38	6	2	1	672	1	0	1	0	0	1	0	0	1	0	1	10	5	1	Lusaka	2016-03-29	yes	hospital	in care new clinic	1	3	0	0	1	1	single	1	1	355	32.9151	yes	2012	upperbasic/secondary
38	7	1	0	673	0	1	0	0	0	0	1	0	0	1	0	5	5	1	Lusaka	2016-03-29	yes	hospital	in care new clinic	1	5	0	0	1	1	single	1	1	355	32.9151	yes	2012	upperbasic/secondary
38	7	2	1	673	1	0	0	1	1	0	0	0	1	0	1	20	1	1	Lusaka	2016-03-29	yes	hospital	in care new clinic	1	1	1	0	0	1	single	1	1	355	32.9151	yes	2012	upperbasic/secondary
38	8	1	0	674	0	0	1	0	1	0	0	0	1	0	0	10	5	1	Lusaka	2016-03-29	yes	hospital	in care new clinic	1	1	0	0	1	1	single	1	1	355	32.9151	yes	2012	upperbasic/secondary
38	8	2	1	674	1	1	0	0	0	1	0	1	0	0	1	5	1	1	Lusaka	2016-03-29	yes	hospital	in care new clinic	1	3	1	0	0	1	single	1	1	355	32.9151	yes	2012	upperbasic/secondary
38	9	1	0	675	0	0	0	1	0	1	0	1	0	0	0	20	5	1	Lusaka	2016-03-29	yes	hospital	in care new clinic	1	3	0	0	1	1	single	1	1	355	32.9151	yes	2012	upperbasic/secondary
38	9	2	1	675	1	0	1	0	0	0	1	0	0	1	0	10	1	1	Lusaka	2016-03-29	yes	hospital	in care new clinic	1	5	1	0	0	1	single	1	1	355	32.9151	yes	2012	upperbasic/secondary
38	10	1		676	0	1	0	0	1	0	0	1	0	0	1	5	1	1	Lusaka	2016-03-29	yes	hospital	in care new clinic	1	1	1	0	0	1	single	1	1	355	32.9151	yes	2012	upperbasic/secondary
38	10	2		676	1	0	0	1	0	1	0	0	0	1	0	20	3	1	Lusaka	2016-03-29	yes	hospital	in care new clinic	1	3	0	1	0	1	single	1	1	355	32.9151	yes	2012	upperbasic/secondary
38	11	1		677	0	0	1	0	0	1	0	0	0	1	1	10	1	1	Lusaka	2016-03-29	yes	hospital	in care new clinic	1	3	1	0	0	1	single	1	1	355	32.9151	yes	2012	upperbasic/secondary
38	11	2		677	1	1	0	0	0	0	1	0	1	0	0	5	3	1	Lusaka	2016-03-29	yes	hospital	in care new clinic	1	5	0	1	0	1	single	1	1	355	32.9151	yes	2012	upperbasic/secondary
38	12	1		678	0	0	0	1	0	0	1	0	1	0	1	20	1	1	Lusaka	2016-03-29	yes	hospital	in care new clinic	1	5	1	0	0	1	single	1	1	355	32.9151	yes	2012	upperbasic/secondary
38	12	2		678	1	0	1	0	1	0	0	1	0	0	0	10	3	1	Lusaka	2016-03-29	yes	hospital	in care new clinic	1	1	0	1	0	1	single	1	1	355	32.9151	yes	2012	upperbasic/secondary
38	13	1		679	0	1	0	0	0	1	0	0	1	0	1	5	3	1	Lusaka	2016-03-29	yes	hospital	in care new clinic	1	3	0	1	0	1	single	1	1	355	32.9151	yes	2012	upperbasic/secondary
38	13	2		679	1	0	0	1	0	0	1	1	0	0	0	20	5	1	Lusaka	2016-03-29	yes	hospital	in care new clinic	1	5	0	0	1	1	single	1	1	355	32.9151	yes	2012	upperbasic/secondary
38	14	1		680	0	0	1	0	0	0	1	1	0	0	1	10	3	1	Lusaka	2016-03-29	yes	hospital	in care new clinic	1	5	0	1	0	1	single	1	1	355	32.9151	yes	2012	upperbasic/secondary
38	14	2		680	1	1	0	0	1	0	0	0	0	1	0	5	5	1	Lusaka	2016-03-29	yes	hospital	in care new clinic	1	1	0	0	1	1	single	1	1	355	32.9151	yes	2012	upperbasic/secondary
38	15	1		681	0	0	0	1	1	0	0	0	0	1	1	20	3	1	Lusaka	2016-03-29	yes	hospital	in care new clinic	1	1	0	1	0	1	single	1	1	355	32.9151	yes	2012	upperbasic/secondary
38	15	2		681	1	0	1	0	0	1	0	0	1	0	0	10	5	1	Lusaka	2016-03-29	yes	hospital	in care new clinic	1	3	0	0	1	1	single	1	1	355	32.9151	yes	2012	upperbasic/secondary
38	16	1		682	0	1	0	0	0	0	1	0	0	1	1	5	5	1	Lusaka	2016-03-29	yes	hospital	in care new clinic	1	5	0	0	1	1	single	1	1	355	32.9151	yes	2012	upperbasic/secondary
38	16	2		682	1	0	0	1	1	0	0	0	1	0	0	20	1	1	Lusaka	2016-03-29	yes	hospital	in care new clinic	1	1	1	0	0	1	single	1	1	355	32.9151	yes	2012	upperbasic/secondary
38	17	1		683	0	0	1	0	1	0	0	0	1	0	1	10	5	1	Lusaka	2016-03-29	yes	hospital	in care new clinic	1	1	0	0	1	1	single	1	1	355	32.9151	yes	2012	upperbasic/secondary
38	17	2		683	1	1	0	0	0	1	0	1	0	0	0	5	1	1	Lusaka	2016-03-29	yes	hospital	in care new clinic	1	3	1	0	0	1	single	1	1	355	32.9151	yes	2012	upperbasic/secondary
38	18	1		684	0	0	0	1	0	1	0	1	0	0	1	20	5	1	Lusaka	2016-03-29	yes	hospital	in care new clinic	1	3	0	0	1	1	single	1	1	355	32.9151	yes	2012	upperbasic/secondary
38	18	2		684	1	0	1	0	0	0	1	0	0	1	0	10	1	1	Lusaka	2016-03-29	yes	hospital	in care new clinic	1	5	1	0	0	1	single	1	1	355	32.9151	yes	2012	upperbasic/secondary
39	1	1		685	0	1	0	0	1	0	0	1	0	0	0	5	1	0	Lusaka	2015-12-15	yes	hospital	in care original		1	1	0	0	0	single	1	3	204	25.5671	yes	2013	upperbasic/secondary
39	1	2		685	1	0	0	1	0	1	0	0	0	1	1	20	3	0	Lusaka	2015-12-15	yes	hospital	in care original		3	0	1	0	0	single	1	3	204	25.5671	yes	2013	upperbasic/secondary
39	2	1		686	0	0	1	0	0	1	0	0	0	1	0	10	1	0	Lusaka	2015-12-15	yes	hospital	in care original		3	1	0	0	0	single	1	3	204	25.5671	yes	2013	upperbasic/secondary
39	2	2		686	1	1	0	0	0	0	1	0	1	0	1	5	3	0	Lusaka	2015-12-15	yes	hospital	in care original		5	0	1	0	0	single	1	3	204	25.5671	yes	2013	upperbasic/secondary
39	3	1		687	0	0	0	1	0	0	1	0	1	0	0	20	1	0	Lusaka	2015-12-15	yes	hospital	in care original		5	1	0	0	0	single	1	3	204	25.5671	yes	2013	upperbasic/secondary
39	3	2		687	1	0	1	0	1	0	0	1	0	0	1	10	3	0	Lusaka	2015-12-15	yes	hospital	in care original		1	0	1	0	0	single	1	3	204	25.5671	yes	2013	upperbasic/secondary
39	4	1		688	0	1	0	0	0	1	0	0	1	0	0	5	3	0	Lusaka	2015-12-15	yes	hospital	in care original		3	0	1	0	0	single	1	3	204	25.5671	yes	2013	upperbasic/secondary
39	4	2		688	1	0	0	1	0	0	1	1	0	0	1	20	5	0	Lusaka	2015-12-15	yes	hospital	in care original		5	0	0	1	0	single	1	3	204	25.5671	yes	2013	upperbasic/secondary
39	5	1		689	0	0	1	0	0	0	1	1	0	0	0	10	3	0	Lusaka	2015-12-15	yes	hospital	in care original		5	0	1	0	0	single	1	3	204	25.5671	yes	2013	upperbasic/secondary
39	5	2		689	1	1	0	0	1	0	0	0	0	1	1	5	5	0	Lusaka	2015-12-15	yes	hospital	in care original		1	0	0	1	0	single	1	3	204	25.5671	yes	2013	upperbasic/secondary
39	6	1		690	0	0	0	1	1	0	0	0	0	1	0	20	3	0	Lusaka	2015-12-15	yes	hospital	in care original		1	0	1	0	0	single	1	3	204	25.5671	yes	2013	upperbasic/secondary
39	6	2		690	1	0	1	0	0	1	0	0	1	0	1	10	5	0	Lusaka	2015-12-15	yes	hospital	in care original		3	0	0	1	0	single	1	3	204	25.5671	yes	2013	upperbasic/secondary
39	7	1		691	0	1	0	0	0	0	1	0	0	1	0	5	5	0	Lusaka	2015-12-15	yes	hospital	in care original		5	0	0	1	0	single	1	3	204	25.5671	yes	2013	upperbasic/secondary
39	7	2		691	1	0	0	1	1	0	0	0	1	0	1	20	1	0	Lusaka	2015-12-15	yes	hospital	in care original		1	1	0	0	0	single	1	3	204	25.5671	yes	2013	upperbasic/secondary
39	8	1		692	0	0	1	0	1	0	0	0	1	0	0	10	5	0	Lusaka	2015-12-15	yes	hospital	in care original		1	0	0	1	0	single	1	3	204	25.5671	yes	2013	upperbasic/secondary
39	8	2		692	1	1	0	0	0	1	0	1	0	0	1	5	1	0	Lusaka	2015-12-15	yes	hospital	in care original		3	1	0	0	0	single	1	3	204	25.5671	yes	2013	upperbasic/secondary
39	9	1		693	0	0	0	1	0	1	0	1	0	0	0	20	5	0	Lusaka	2015-12-15	yes	hospital	in care original		3	0	0	1	0	single	1	3	204	25.5671	yes	2013	upperbasic/secondary
39	9	2		693	1	0	1	0	0	0	1	0	0	1	0	10	1	0	Lusaka	2015-12-15	yes	hospital	in care original		5	1	0	0	0	single	1	3	204	25.5671	yes	2013	upperbasic/secondary
39	10	1	1	694	0	1	0	0	1	0	0	1	0	0	1	5	1	0	Lusaka	2015-12-15	yes	hospital	in care original		1	1	0	0	0	single	1	3	204	25.5671	yes	2013	upperbasic/secondary
39	10	2	0	694	1	0	0	1	0	1	0	0	0	1	0	20	3	0	Lusaka	2015-12-15	yes	hospital	in care original		3	0	1	0	0	single	1	3	204	25.5671	yes	2013	upperbasic/secondary
39	11	1	1	695	0	0	1	0	0	1	0	0	0	1	1	10	1	0	Lusaka	2015-12-15	yes	hospital	in care original		3	1	0	0	0	single	1	3	204	25.5671	yes	2013	upperbasic/secondary
39	11	2	0	695	1	1	0	0	0	0	1	0	1	0	0	5	3	0	Lusaka	2015-12-15	yes	hospital	in care original		5	0	1	0	0	single	1	3	204	25.5671	yes	2013	upperbasic/secondary
39	12	1	1	696	0	0	0	1	0	0	1	0	1	0	1	20	1	0	Lusaka	2015-12-15	yes	hospital	in care original		5	1	0	0	0	single	1	3	204	25.5671	yes	2013	upperbasic/secondary
39	12	2	0	696	1	0	1	0	1	0	0	1	0	0	0	10	3	0	Lusaka	2015-12-15	yes	hospital	in care original		1	0	1	0	0	single	1	3	204	25.5671	yes	2013	upperbasic/secondary
39	13	1	1	697	0	1	0	0	0	1	0	0	1	0	1	5	3	0	Lusaka	2015-12-15	yes	hospital	in care original		3	0	1	0	0	single	1	3	204	25.5671	yes	2013	upperbasic/secondary
39	13	2	0	697	1	0	0	1	0	0	1	1	0	0	0	20	5	0	Lusaka	2015-12-15	yes	hospital	in care original		5	0	0	1	0	single	1	3	204	25.5671	yes	2013	upperbasic/secondary
39	14	1	1	698	0	0	1	0	0	0	1	1	0	0	1	10	3	0	Lusaka	2015-12-15	yes	hospital	in care original		5	0	1	0	0	single	1	3	204	25.5671	yes	2013	upperbasic/secondary
39	14	2	0	698	1	1	0	0	1	0	0	0	0	1	0	5	5	0	Lusaka	2015-12-15	yes	hospital	in care original		1	0	0	1	0	single	1	3	204	25.5671	yes	2013	upperbasic/secondary
39	15	1	1	699	0	0	0	1	1	0	0	0	0	1	1	20	3	0	Lusaka	2015-12-15	yes	hospital	in care original		1	0	1	0	0	single	1	3	204	25.5671	yes	2013	upperbasic/secondary
39	15	2	0	699	1	0	1	0	0	1	0	0	1	0	0	10	5	0	Lusaka	2015-12-15	yes	hospital	in care original		3	0	0	1	0	single	1	3	204	25.5671	yes	2013	upperbasic/secondary
39	16	1	1	700	0	1	0	0	0	0	1	0	0	1	1	5	5	0	Lusaka	2015-12-15	yes	hospital	in care original		5	0	0	1	0	single	1	3	204	25.5671	yes	2013	upperbasic/secondary
39	16	2	0	700	1	0	0	1	1	0	0	0	1	0	0	20	1	0	Lusaka	2015-12-15	yes	hospital	in care original		1	1	0	0	0	single	1	3	204	25.5671	yes	2013	upperbasic/secondary
39	17	1	0	701	0	0	1	0	1	0	0	0	1	0	1	10	5	0	Lusaka	2015-12-15	yes	hospital	in care original		1	0	0	1	0	single	1	3	204	25.5671	yes	2013	upperbasic/secondary
39	17	2	1	701	1	1	0	0	0	1	0	1	0	0	0	5	1	0	Lusaka	2015-12-15	yes	hospital	in care original		3	1	0	0	0	single	1	3	204	25.5671	yes	2013	upperbasic/secondary
39	18	1	0	702	0	0	0	1	0	1	0	1	0	0	1	20	5	0	Lusaka	2015-12-15	yes	hospital	in care original		3	0	0	1	0	single	1	3	204	25.5671	yes	2013	upperbasic/secondary
39	18	2	1	702	1	0	1	0	0	0	1	0	0	1	0	10	1	0	Lusaka	2015-12-15	yes	hospital	in care original		5	1	0	0	0	single	1	3	204	25.5671	yes	2013	upperbasic/secondary
40	1	1	0	703	0	1	0	0	1	0	0	1	0	0	0	5	1	0	Lusaka	2016-01-13	yes	hospital	not in care, alive	1	1	1	0	0	1	married	1	1	561	21.7096	no	2013	lower-mid basic
40	1	2	1	703	1	0	0	1	0	1	0	0	0	1	1	20	3	0	Lusaka	2016-01-13	yes	hospital	not in care, alive	1	3	0	1	0	1	married	1	1	561	21.7096	no	2013	lower-mid basic
40	2	1	0	704	0	0	1	0	0	1	0	0	0	1	0	10	1	0	Lusaka	2016-01-13	yes	hospital	not in care, alive	1	3	1	0	0	1	married	1	1	561	21.7096	no	2013	lower-mid basic
40	2	2	1	704	1	1	0	0	0	0	1	0	1	0	1	5	3	0	Lusaka	2016-01-13	yes	hospital	not in care, alive	1	5	0	1	0	1	married	1	1	561	21.7096	no	2013	lower-mid basic
40	3	1	1	705	0	0	0	1	0	0	1	0	1	0	0	20	1	0	Lusaka	2016-01-13	yes	hospital	not in care, alive	1	5	1	0	0	1	married	1	1	561	21.7096	no	2013	lower-mid basic
40	3	2	0	705	1	0	1	0	1	0	0	1	0	0	1	10	3	0	Lusaka	2016-01-13	yes	hospital	not in care, alive	1	1	0	1	0	1	married	1	1	561	21.7096	no	2013	lower-mid basic
40	4	1	0	706	0	1	0	0	0	1	0	0	1	0	0	5	3	0	Lusaka	2016-01-13	yes	hospital	not in care, alive	1	3	0	1	0	1	married	1	1	561	21.7096	no	2013	lower-mid basic
40	4	2	1	706	1	0	0	1	0	0	1	1	0	0	1	20	5	0	Lusaka	2016-01-13	yes	hospital	not in care, alive	1	5	0	0	1	1	married	1	1	561	21.7096	no	2013	lower-mid basic
40	5	1	1	707	0	0	1	0	0	0	1	1	0	0	0	10	3	0	Lusaka	2016-01-13	yes	hospital	not in care, alive	1	5	0	1	0	1	married	1	1	561	21.7096	no	2013	lower-mid basic
40	5	2	0	707	1	1	0	0	1	0	0	0	0	1	1	5	5	0	Lusaka	2016-01-13	yes	hospital	not in care, alive	1	1	0	0	1	1	married	1	1	561	21.7096	no	2013	lower-mid basic
40	6	1	0	708	0	0	0	1	1	0	0	0	0	1	0	20	3	0	Lusaka	2016-01-13	yes	hospital	not in care, alive	1	1	0	1	0	1	married	1	1	561	21.7096	no	2013	lower-mid basic
40	6	2	1	708	1	0	1	0	0	1	0	0	1	0	1	10	5	0	Lusaka	2016-01-13	yes	hospital	not in care, alive	1	3	0	0	1	1	married	1	1	561	21.7096	no	2013	lower-mid basic
40	7	1	1	709	0	1	0	0	0	0	1	0	0	1	0	5	5	0	Lusaka	2016-01-13	yes	hospital	not in care, alive	1	5	0	0	1	1	married	1	1	561	21.7096	no	2013	lower-mid basic
40	7	2	0	709	1	0	0	1	1	0	0	0	1	0	1	20	1	0	Lusaka	2016-01-13	yes	hospital	not in care, alive	1	1	1	0	0	1	married	1	1	561	21.7096	no	2013	lower-mid basic
40	8	1	0	710	0	0	1	0	1	0	0	0	1	0	0	10	5	0	Lusaka	2016-01-13	yes	hospital	not in care, alive	1	1	0	0	1	1	married	1	1	561	21.7096	no	2013	lower-mid basic
40	8	2	1	710	1	1	0	0	0	1	0	1	0	0	1	5	1	0	Lusaka	2016-01-13	yes	hospital	not in care, alive	1	3	1	0	0	1	married	1	1	561	21.7096	no	2013	lower-mid basic
40	9	1	0	711	0	0	0	1	0	1	0	1	0	0	0	20	5	0	Lusaka	2016-01-13	yes	hospital	not in care, alive	1	3	0	0	1	1	married	1	1	561	21.7096	no	2013	lower-mid basic
40	9	2	1	711	1	0	1	0	0	0	1	0	0	1	0	10	1	0	Lusaka	2016-01-13	yes	hospital	not in care, alive	1	5	1	0	0	1	married	1	1	561	21.7096	no	2013	lower-mid basic
40	10	1		712	0	1	0	0	1	0	0	1	0	0	1	5	1	0	Lusaka	2016-01-13	yes	hospital	not in care, alive	1	1	1	0	0	1	married	1	1	561	21.7096	no	2013	lower-mid basic
40	10	2		712	1	0	0	1	0	1	0	0	0	1	0	20	3	0	Lusaka	2016-01-13	yes	hospital	not in care, alive	1	3	0	1	0	1	married	1	1	561	21.7096	no	2013	lower-mid basic
40	11	1		713	0	0	1	0	0	1	0	0	0	1	1	10	1	0	Lusaka	2016-01-13	yes	hospital	not in care, alive	1	3	1	0	0	1	married	1	1	561	21.7096	no	2013	lower-mid basic
40	11	2		713	1	1	0	0	0	0	1	0	1	0	0	5	3	0	Lusaka	2016-01-13	yes	hospital	not in care, alive	1	5	0	1	0	1	married	1	1	561	21.7096	no	2013	lower-mid basic
40	12	1		714	0	0	0	1	0	0	1	0	1	0	1	20	1	0	Lusaka	2016-01-13	yes	hospital	not in care, alive	1	5	1	0	0	1	married	1	1	561	21.7096	no	2013	lower-mid basic
40	12	2		714	1	0	1	0	1	0	0	1	0	0	0	10	3	0	Lusaka	2016-01-13	yes	hospital	not in care, alive	1	1	0	1	0	1	married	1	1	561	21.7096	no	2013	lower-mid basic
40	13	1		715	0	1	0	0	0	1	0	0	1	0	1	5	3	0	Lusaka	2016-01-13	yes	hospital	not in care, alive	1	3	0	1	0	1	married	1	1	561	21.7096	no	2013	lower-mid basic
40	13	2		715	1	0	0	1	0	0	1	1	0	0	0	20	5	0	Lusaka	2016-01-13	yes	hospital	not in care, alive	1	5	0	0	1	1	married	1	1	561	21.7096	no	2013	lower-mid basic
40	14	1		716	0	0	1	0	0	0	1	1	0	0	1	10	3	0	Lusaka	2016-01-13	yes	hospital	not in care, alive	1	5	0	1	0	1	married	1	1	561	21.7096	no	2013	lower-mid basic
40	14	2		716	1	1	0	0	1	0	0	0	0	1	0	5	5	0	Lusaka	2016-01-13	yes	hospital	not in care, alive	1	1	0	0	1	1	married	1	1	561	21.7096	no	2013	lower-mid basic
40	15	1		717	0	0	0	1	1	0	0	0	0	1	1	20	3	0	Lusaka	2016-01-13	yes	hospital	not in care, alive	1	1	0	1	0	1	married	1	1	561	21.7096	no	2013	lower-mid basic
40	15	2		717	1	0	1	0	0	1	0	0	1	0	0	10	5	0	Lusaka	2016-01-13	yes	hospital	not in care, alive	1	3	0	0	1	1	married	1	1	561	21.7096	no	2013	lower-mid basic
40	16	1		718	0	1	0	0	0	0	1	0	0	1	1	5	5	0	Lusaka	2016-01-13	yes	hospital	not in care, alive	1	5	0	0	1	1	married	1	1	561	21.7096	no	2013	lower-mid basic
40	16	2		718	1	0	0	1	1	0	0	0	1	0	0	20	1	0	Lusaka	2016-01-13	yes	hospital	not in care, alive	1	1	1	0	0	1	married	1	1	561	21.7096	no	2013	lower-mid basic
40	17	1		719	0	0	1	0	1	0	0	0	1	0	1	10	5	0	Lusaka	2016-01-13	yes	hospital	not in care, alive	1	1	0	0	1	1	married	1	1	561	21.7096	no	2013	lower-mid basic
40	17	2		719	1	1	0	0	0	1	0	1	0	0	0	5	1	0	Lusaka	2016-01-13	yes	hospital	not in care, alive	1	3	1	0	0	1	married	1	1	561	21.7096	no	2013	lower-mid basic
40	18	1		720	0	0	0	1	0	1	0	1	0	0	1	20	5	0	Lusaka	2016-01-13	yes	hospital	not in care, alive	1	3	0	0	1	1	married	1	1	561	21.7096	no	2013	lower-mid basic
40	18	2		720	1	0	1	0	0	0	1	0	0	1	0	10	1	0	Lusaka	2016-01-13	yes	hospital	not in care, alive	1	5	1	0	0	1	married	1	1	561	21.7096	no	2013	lower-mid basic
41	1	1	0	721	0	1	0	0	1	0	0	1	0	0	0	5	1	1	Lusaka	2015-12-21	no	hospital	not in care, alive	1	1	1	0	0	0	single	1	1	436	26.9918	no	2013	College/Univ
41	1	2	1	721	1	0	0	1	0	1	0	0	0	1	1	20	3	1	Lusaka	2015-12-21	no	hospital	not in care, alive	1	3	0	1	0	0	single	1	1	436	26.9918	no	2013	College/Univ
41	2	1	0	722	0	0	1	0	0	1	0	0	0	1	0	10	1	1	Lusaka	2015-12-21	no	hospital	not in care, alive	1	3	1	0	0	0	single	1	1	436	26.9918	no	2013	College/Univ
41	2	2	1	722	1	1	0	0	0	0	1	0	1	0	1	5	3	1	Lusaka	2015-12-21	no	hospital	not in care, alive	1	5	0	1	0	0	single	1	1	436	26.9918	no	2013	College/Univ
41	3	1	1	723	0	0	0	1	0	0	1	0	1	0	0	20	1	1	Lusaka	2015-12-21	no	hospital	not in care, alive	1	5	1	0	0	0	single	1	1	436	26.9918	no	2013	College/Univ
41	3	2	0	723	1	0	1	0	1	0	0	1	0	0	1	10	3	1	Lusaka	2015-12-21	no	hospital	not in care, alive	1	1	0	1	0	0	single	1	1	436	26.9918	no	2013	College/Univ
41	4	1	0	724	0	1	0	0	0	1	0	0	1	0	0	5	3	1	Lusaka	2015-12-21	no	hospital	not in care, alive	1	3	0	1	0	0	single	1	1	436	26.9918	no	2013	College/Univ
41	4	2	1	724	1	0	0	1	0	0	1	1	0	0	1	20	5	1	Lusaka	2015-12-21	no	hospital	not in care, alive	1	5	0	0	1	0	single	1	1	436	26.9918	no	2013	College/Univ
41	5	1	1	725	0	0	1	0	0	0	1	1	0	0	0	10	3	1	Lusaka	2015-12-21	no	hospital	not in care, alive	1	5	0	1	0	0	single	1	1	436	26.9918	no	2013	College/Univ
41	5	2	0	725	1	1	0	0	1	0	0	0	0	1	1	5	5	1	Lusaka	2015-12-21	no	hospital	not in care, alive	1	1	0	0	1	0	single	1	1	436	26.9918	no	2013	College/Univ
41	6	1	0	726	0	0	0	1	1	0	0	0	0	1	0	20	3	1	Lusaka	2015-12-21	no	hospital	not in care, alive	1	1	0	1	0	0	single	1	1	436	26.9918	no	2013	College/Univ
41	6	2	1	726	1	0	1	0	0	1	0	0	1	0	1	10	5	1	Lusaka	2015-12-21	no	hospital	not in care, alive	1	3	0	0	1	0	single	1	1	436	26.9918	no	2013	College/Univ
41	7	1	1	727	0	1	0	0	0	0	1	0	0	1	0	5	5	1	Lusaka	2015-12-21	no	hospital	not in care, alive	1	5	0	0	1	0	single	1	1	436	26.9918	no	2013	College/Univ
41	7	2	0	727	1	0	0	1	1	0	0	0	1	0	1	20	1	1	Lusaka	2015-12-21	no	hospital	not in care, alive	1	1	1	0	0	0	single	1	1	436	26.9918	no	2013	College/Univ
41	8	1	0	728	0	0	1	0	1	0	0	0	1	0	0	10	5	1	Lusaka	2015-12-21	no	hospital	not in care, alive	1	1	0	0	1	0	single	1	1	436	26.9918	no	2013	College/Univ
41	8	2	1	728	1	1	0	0	0	1	0	1	0	0	1	5	1	1	Lusaka	2015-12-21	no	hospital	not in care, alive	1	3	1	0	0	0	single	1	1	436	26.9918	no	2013	College/Univ
41	9	1	0	729	0	0	0	1	0	1	0	1	0	0	0	20	5	1	Lusaka	2015-12-21	no	hospital	not in care, alive	1	3	0	0	1	0	single	1	1	436	26.9918	no	2013	College/Univ
41	9	2	1	729	1	0	1	0	0	0	1	0	0	1	0	10	1	1	Lusaka	2015-12-21	no	hospital	not in care, alive	1	5	1	0	0	0	single	1	1	436	26.9918	no	2013	College/Univ
41	10	1		730	0	1	0	0	1	0	0	1	0	0	1	5	1	1	Lusaka	2015-12-21	no	hospital	not in care, alive	1	1	1	0	0	0	single	1	1	436	26.9918	no	2013	College/Univ
41	10	2		730	1	0	0	1	0	1	0	0	0	1	0	20	3	1	Lusaka	2015-12-21	no	hospital	not in care, alive	1	3	0	1	0	0	single	1	1	436	26.9918	no	2013	College/Univ
41	11	1		731	0	0	1	0	0	1	0	0	0	1	1	10	1	1	Lusaka	2015-12-21	no	hospital	not in care, alive	1	3	1	0	0	0	single	1	1	436	26.9918	no	2013	College/Univ
41	11	2		731	1	1	0	0	0	0	1	0	1	0	0	5	3	1	Lusaka	2015-12-21	no	hospital	not in care, alive	1	5	0	1	0	0	single	1	1	436	26.9918	no	2013	College/Univ
41	12	1		732	0	0	0	1	0	0	1	0	1	0	1	20	1	1	Lusaka	2015-12-21	no	hospital	not in care, alive	1	5	1	0	0	0	single	1	1	436	26.9918	no	2013	College/Univ
41	12	2		732	1	0	1	0	1	0	0	1	0	0	0	10	3	1	Lusaka	2015-12-21	no	hospital	not in care, alive	1	1	0	1	0	0	single	1	1	436	26.9918	no	2013	College/Univ
41	13	1		733	0	1	0	0	0	1	0	0	1	0	1	5	3	1	Lusaka	2015-12-21	no	hospital	not in care, alive	1	3	0	1	0	0	single	1	1	436	26.9918	no	2013	College/Univ
41	13	2		733	1	0	0	1	0	0	1	1	0	0	0	20	5	1	Lusaka	2015-12-21	no	hospital	not in care, alive	1	5	0	0	1	0	single	1	1	436	26.9918	no	2013	College/Univ
41	14	1		734	0	0	1	0	0	0	1	1	0	0	1	10	3	1	Lusaka	2015-12-21	no	hospital	not in care, alive	1	5	0	1	0	0	single	1	1	436	26.9918	no	2013	College/Univ
41	14	2		734	1	1	0	0	1	0	0	0	0	1	0	5	5	1	Lusaka	2015-12-21	no	hospital	not in care, alive	1	1	0	0	1	0	single	1	1	436	26.9918	no	2013	College/Univ
41	15	1		735	0	0	0	1	1	0	0	0	0	1	1	20	3	1	Lusaka	2015-12-21	no	hospital	not in care, alive	1	1	0	1	0	0	single	1	1	436	26.9918	no	2013	College/Univ
41	15	2		735	1	0	1	0	0	1	0	0	1	0	0	10	5	1	Lusaka	2015-12-21	no	hospital	not in care, alive	1	3	0	0	1	0	single	1	1	436	26.9918	no	2013	College/Univ
41	16	1		736	0	1	0	0	0	0	1	0	0	1	1	5	5	1	Lusaka	2015-12-21	no	hospital	not in care, alive	1	5	0	0	1	0	single	1	1	436	26.9918	no	2013	College/Univ
41	16	2		736	1	0	0	1	1	0	0	0	1	0	0	20	1	1	Lusaka	2015-12-21	no	hospital	not in care, alive	1	1	1	0	0	0	single	1	1	436	26.9918	no	2013	College/Univ
41	17	1		737	0	0	1	0	1	0	0	0	1	0	1	10	5	1	Lusaka	2015-12-21	no	hospital	not in care, alive	1	1	0	0	1	0	single	1	1	436	26.9918	no	2013	College/Univ
41	17	2		737	1	1	0	0	0	1	0	1	0	0	0	5	1	1	Lusaka	2015-12-21	no	hospital	not in care, alive	1	3	1	0	0	0	single	1	1	436	26.9918	no	2013	College/Univ
41	18	1		738	0	0	0	1	0	1	0	1	0	0	1	20	5	1	Lusaka	2015-12-21	no	hospital	not in care, alive	1	3	0	0	1	0	single	1	1	436	26.9918	no	2013	College/Univ
41	18	2		738	1	0	1	0	0	0	1	0	0	1	0	10	1	1	Lusaka	2015-12-21	no	hospital	not in care, alive	1	5	1	0	0	0	single	1	1	436	26.9918	no	2013	College/Univ
42	1	1	0	739	0	1	0	0	1	0	0	1	0	0	0	5	1	0	Lusaka	2016-03-30	yes	hospital	not in care, alive	1	1	1	0	0	1	married	1	1	393	28.5534	yes	2013	upperbasic/secondary
42	1	2	1	739	1	0	0	1	0	1	0	0	0	1	1	20	3	0	Lusaka	2016-03-30	yes	hospital	not in care, alive	1	3	0	1	0	1	married	1	1	393	28.5534	yes	2013	upperbasic/secondary
42	2	1	0	740	0	0	1	0	0	1	0	0	0	1	0	10	1	0	Lusaka	2016-03-30	yes	hospital	not in care, alive	1	3	1	0	0	1	married	1	1	393	28.5534	yes	2013	upperbasic/secondary
42	2	2	1	740	1	1	0	0	0	0	1	0	1	0	1	5	3	0	Lusaka	2016-03-30	yes	hospital	not in care, alive	1	5	0	1	0	1	married	1	1	393	28.5534	yes	2013	upperbasic/secondary
42	3	1	0	741	0	0	0	1	0	0	1	0	1	0	0	20	1	0	Lusaka	2016-03-30	yes	hospital	not in care, alive	1	5	1	0	0	1	married	1	1	393	28.5534	yes	2013	upperbasic/secondary
42	3	2	1	741	1	0	1	0	1	0	0	1	0	0	1	10	3	0	Lusaka	2016-03-30	yes	hospital	not in care, alive	1	1	0	1	0	1	married	1	1	393	28.5534	yes	2013	upperbasic/secondary
42	4	1	0	742	0	1	0	0	0	1	0	0	1	0	0	5	3	0	Lusaka	2016-03-30	yes	hospital	not in care, alive	1	3	0	1	0	1	married	1	1	393	28.5534	yes	2013	upperbasic/secondary
42	4	2	1	742	1	0	0	1	0	0	1	1	0	0	1	20	5	0	Lusaka	2016-03-30	yes	hospital	not in care, alive	1	5	0	0	1	1	married	1	1	393	28.5534	yes	2013	upperbasic/secondary
42	5	1	0	743	0	0	1	0	0	0	1	1	0	0	0	10	3	0	Lusaka	2016-03-30	yes	hospital	not in care, alive	1	5	0	1	0	1	married	1	1	393	28.5534	yes	2013	upperbasic/secondary
42	5	2	1	743	1	1	0	0	1	0	0	0	0	1	1	5	5	0	Lusaka	2016-03-30	yes	hospital	not in care, alive	1	1	0	0	1	1	married	1	1	393	28.5534	yes	2013	upperbasic/secondary
42	6	1	0	744	0	0	0	1	1	0	0	0	0	1	0	20	3	0	Lusaka	2016-03-30	yes	hospital	not in care, alive	1	1	0	1	0	1	married	1	1	393	28.5534	yes	2013	upperbasic/secondary
42	6	2	1	744	1	0	1	0	0	1	0	0	1	0	1	10	5	0	Lusaka	2016-03-30	yes	hospital	not in care, alive	1	3	0	0	1	1	married	1	1	393	28.5534	yes	2013	upperbasic/secondary
42	7	1	0	745	0	1	0	0	0	0	1	0	0	1	0	5	5	0	Lusaka	2016-03-30	yes	hospital	not in care, alive	1	5	0	0	1	1	married	1	1	393	28.5534	yes	2013	upperbasic/secondary
42	7	2	1	745	1	0	0	1	1	0	0	0	1	0	1	20	1	0	Lusaka	2016-03-30	yes	hospital	not in care, alive	1	1	1	0	0	1	married	1	1	393	28.5534	yes	2013	upperbasic/secondary
42	8	1	0	746	0	0	1	0	1	0	0	0	1	0	0	10	5	0	Lusaka	2016-03-30	yes	hospital	not in care, alive	1	1	0	0	1	1	married	1	1	393	28.5534	yes	2013	upperbasic/secondary
42	8	2	1	746	1	1	0	0	0	1	0	1	0	0	1	5	1	0	Lusaka	2016-03-30	yes	hospital	not in care, alive	1	3	1	0	0	1	married	1	1	393	28.5534	yes	2013	upperbasic/secondary
42	9	1	0	747	0	0	0	1	0	1	0	1	0	0	0	20	5	0	Lusaka	2016-03-30	yes	hospital	not in care, alive	1	3	0	0	1	1	married	1	1	393	28.5534	yes	2013	upperbasic/secondary
42	9	2	1	747	1	0	1	0	0	0	1	0	0	1	0	10	1	0	Lusaka	2016-03-30	yes	hospital	not in care, alive	1	5	1	0	0	1	married	1	1	393	28.5534	yes	2013	upperbasic/secondary
42	10	1		748	0	1	0	0	1	0	0	1	0	0	1	5	1	0	Lusaka	2016-03-30	yes	hospital	not in care, alive	1	1	1	0	0	1	married	1	1	393	28.5534	yes	2013	upperbasic/secondary
42	10	2		748	1	0	0	1	0	1	0	0	0	1	0	20	3	0	Lusaka	2016-03-30	yes	hospital	not in care, alive	1	3	0	1	0	1	married	1	1	393	28.5534	yes	2013	upperbasic/secondary
42	11	1		749	0	0	1	0	0	1	0	0	0	1	1	10	1	0	Lusaka	2016-03-30	yes	hospital	not in care, alive	1	3	1	0	0	1	married	1	1	393	28.5534	yes	2013	upperbasic/secondary
42	11	2		749	1	1	0	0	0	0	1	0	1	0	0	5	3	0	Lusaka	2016-03-30	yes	hospital	not in care, alive	1	5	0	1	0	1	married	1	1	393	28.5534	yes	2013	upperbasic/secondary
42	12	1		750	0	0	0	1	0	0	1	0	1	0	1	20	1	0	Lusaka	2016-03-30	yes	hospital	not in care, alive	1	5	1	0	0	1	married	1	1	393	28.5534	yes	2013	upperbasic/secondary
42	12	2		750	1	0	1	0	1	0	0	1	0	0	0	10	3	0	Lusaka	2016-03-30	yes	hospital	not in care, alive	1	1	0	1	0	1	married	1	1	393	28.5534	yes	2013	upperbasic/secondary
42	13	1		751	0	1	0	0	0	1	0	0	1	0	1	5	3	0	Lusaka	2016-03-30	yes	hospital	not in care, alive	1	3	0	1	0	1	married	1	1	393	28.5534	yes	2013	upperbasic/secondary
42	13	2		751	1	0	0	1	0	0	1	1	0	0	0	20	5	0	Lusaka	2016-03-30	yes	hospital	not in care, alive	1	5	0	0	1	1	married	1	1	393	28.5534	yes	2013	upperbasic/secondary
42	14	1		752	0	0	1	0	0	0	1	1	0	0	1	10	3	0	Lusaka	2016-03-30	yes	hospital	not in care, alive	1	5	0	1	0	1	married	1	1	393	28.5534	yes	2013	upperbasic/secondary
42	14	2		752	1	1	0	0	1	0	0	0	0	1	0	5	5	0	Lusaka	2016-03-30	yes	hospital	not in care, alive	1	1	0	0	1	1	married	1	1	393	28.5534	yes	2013	upperbasic/secondary
42	15	1		753	0	0	0	1	1	0	0	0	0	1	1	20	3	0	Lusaka	2016-03-30	yes	hospital	not in care, alive	1	1	0	1	0	1	married	1	1	393	28.5534	yes	2013	upperbasic/secondary
42	15	2		753	1	0	1	0	0	1	0	0	1	0	0	10	5	0	Lusaka	2016-03-30	yes	hospital	not in care, alive	1	3	0	0	1	1	married	1	1	393	28.5534	yes	2013	upperbasic/secondary
42	16	1		754	0	1	0	0	0	0	1	0	0	1	1	5	5	0	Lusaka	2016-03-30	yes	hospital	not in care, alive	1	5	0	0	1	1	married	1	1	393	28.5534	yes	2013	upperbasic/secondary
42	16	2		754	1	0	0	1	1	0	0	0	1	0	0	20	1	0	Lusaka	2016-03-30	yes	hospital	not in care, alive	1	1	1	0	0	1	married	1	1	393	28.5534	yes	2013	upperbasic/secondary
42	17	1		755	0	0	1	0	1	0	0	0	1	0	1	10	5	0	Lusaka	2016-03-30	yes	hospital	not in care, alive	1	1	0	0	1	1	married	1	1	393	28.5534	yes	2013	upperbasic/secondary
42	17	2		755	1	1	0	0	0	1	0	1	0	0	0	5	1	0	Lusaka	2016-03-30	yes	hospital	not in care, alive	1	3	1	0	0	1	married	1	1	393	28.5534	yes	2013	upperbasic/secondary
42	18	1		756	0	0	0	1	0	1	0	1	0	0	1	20	5	0	Lusaka	2016-03-30	yes	hospital	not in care, alive	1	3	0	0	1	1	married	1	1	393	28.5534	yes	2013	upperbasic/secondary
42	18	2		756	1	0	1	0	0	0	1	0	0	1	0	10	1	0	Lusaka	2016-03-30	yes	hospital	not in care, alive	1	5	1	0	0	1	married	1	1	393	28.5534	yes	2013	upperbasic/secondary
43	1	1	1	757	0	1	0	0	1	0	0	1	0	0	0	5	1	1	Lusaka	2016-04-08	no	hospital	not in care, alive	1	1	1	0	0	0	widowed	1	4	247	35.0685	no	2013	upperbasic/secondary
43	1	2	0	757	1	0	0	1	0	1	0	0	0	1	1	20	3	1	Lusaka	2016-04-08	no	hospital	not in care, alive	1	3	0	1	0	0	widowed	1	4	247	35.0685	no	2013	upperbasic/secondary
43	2	1	1	758	0	0	1	0	0	1	0	0	0	1	0	10	1	1	Lusaka	2016-04-08	no	hospital	not in care, alive	1	3	1	0	0	0	widowed	1	4	247	35.0685	no	2013	upperbasic/secondary
43	2	2	0	758	1	1	0	0	0	0	1	0	1	0	1	5	3	1	Lusaka	2016-04-08	no	hospital	not in care, alive	1	5	0	1	0	0	widowed	1	4	247	35.0685	no	2013	upperbasic/secondary
43	3	1	0	759	0	0	0	1	0	0	1	0	1	0	0	20	1	1	Lusaka	2016-04-08	no	hospital	not in care, alive	1	5	1	0	0	0	widowed	1	4	247	35.0685	no	2013	upperbasic/secondary
43	3	2	1	759	1	0	1	0	1	0	0	1	0	0	1	10	3	1	Lusaka	2016-04-08	no	hospital	not in care, alive	1	1	0	1	0	0	widowed	1	4	247	35.0685	no	2013	upperbasic/secondary
43	4	1	0	760	0	1	0	0	0	1	0	0	1	0	0	5	3	1	Lusaka	2016-04-08	no	hospital	not in care, alive	1	3	0	1	0	0	widowed	1	4	247	35.0685	no	2013	upperbasic/secondary
43	4	2	1	760	1	0	0	1	0	0	1	1	0	0	1	20	5	1	Lusaka	2016-04-08	no	hospital	not in care, alive	1	5	0	0	1	0	widowed	1	4	247	35.0685	no	2013	upperbasic/secondary
43	5	1	0	761	0	0	1	0	0	0	1	1	0	0	0	10	3	1	Lusaka	2016-04-08	no	hospital	not in care, alive	1	5	0	1	0	0	widowed	1	4	247	35.0685	no	2013	upperbasic/secondary
43	5	2	1	761	1	1	0	0	1	0	0	0	0	1	1	5	5	1	Lusaka	2016-04-08	no	hospital	not in care, alive	1	1	0	0	1	0	widowed	1	4	247	35.0685	no	2013	upperbasic/secondary
43	6	1	0	762	0	0	0	1	1	0	0	0	0	1	0	20	3	1	Lusaka	2016-04-08	no	hospital	not in care, alive	1	1	0	1	0	0	widowed	1	4	247	35.0685	no	2013	upperbasic/secondary
43	6	2	1	762	1	0	1	0	0	1	0	0	1	0	1	10	5	1	Lusaka	2016-04-08	no	hospital	not in care, alive	1	3	0	0	1	0	widowed	1	4	247	35.0685	no	2013	upperbasic/secondary
43	7	1	0	763	0	1	0	0	0	0	1	0	0	1	0	5	5	1	Lusaka	2016-04-08	no	hospital	not in care, alive	1	5	0	0	1	0	widowed	1	4	247	35.0685	no	2013	upperbasic/secondary
43	7	2	1	763	1	0	0	1	1	0	0	0	1	0	1	20	1	1	Lusaka	2016-04-08	no	hospital	not in care, alive	1	1	1	0	0	0	widowed	1	4	247	35.0685	no	2013	upperbasic/secondary
43	8	1	0	764	0	0	1	0	1	0	0	0	1	0	0	10	5	1	Lusaka	2016-04-08	no	hospital	not in care, alive	1	1	0	0	1	0	widowed	1	4	247	35.0685	no	2013	upperbasic/secondary
43	8	2	1	764	1	1	0	0	0	1	0	1	0	0	1	5	1	1	Lusaka	2016-04-08	no	hospital	not in care, alive	1	3	1	0	0	0	widowed	1	4	247	35.0685	no	2013	upperbasic/secondary
43	9	1	0	765	0	0	0	1	0	1	0	1	0	0	0	20	5	1	Lusaka	2016-04-08	no	hospital	not in care, alive	1	3	0	0	1	0	widowed	1	4	247	35.0685	no	2013	upperbasic/secondary
43	9	2	1	765	1	0	1	0	0	0	1	0	0	1	0	10	1	1	Lusaka	2016-04-08	no	hospital	not in care, alive	1	5	1	0	0	0	widowed	1	4	247	35.0685	no	2013	upperbasic/secondary
43	10	1		766	0	1	0	0	1	0	0	1	0	0	1	5	1	1	Lusaka	2016-04-08	no	hospital	not in care, alive	1	1	1	0	0	0	widowed	1	4	247	35.0685	no	2013	upperbasic/secondary
43	10	2		766	1	0	0	1	0	1	0	0	0	1	0	20	3	1	Lusaka	2016-04-08	no	hospital	not in care, alive	1	3	0	1	0	0	widowed	1	4	247	35.0685	no	2013	upperbasic/secondary
43	11	1		767	0	0	1	0	0	1	0	0	0	1	1	10	1	1	Lusaka	2016-04-08	no	hospital	not in care, alive	1	3	1	0	0	0	widowed	1	4	247	35.0685	no	2013	upperbasic/secondary
43	11	2		767	1	1	0	0	0	0	1	0	1	0	0	5	3	1	Lusaka	2016-04-08	no	hospital	not in care, alive	1	5	0	1	0	0	widowed	1	4	247	35.0685	no	2013	upperbasic/secondary
43	12	1		768	0	0	0	1	0	0	1	0	1	0	1	20	1	1	Lusaka	2016-04-08	no	hospital	not in care, alive	1	5	1	0	0	0	widowed	1	4	247	35.0685	no	2013	upperbasic/secondary
43	12	2		768	1	0	1	0	1	0	0	1	0	0	0	10	3	1	Lusaka	2016-04-08	no	hospital	not in care, alive	1	1	0	1	0	0	widowed	1	4	247	35.0685	no	2013	upperbasic/secondary
43	13	1		769	0	1	0	0	0	1	0	0	1	0	1	5	3	1	Lusaka	2016-04-08	no	hospital	not in care, alive	1	3	0	1	0	0	widowed	1	4	247	35.0685	no	2013	upperbasic/secondary
43	13	2		769	1	0	0	1	0	0	1	1	0	0	0	20	5	1	Lusaka	2016-04-08	no	hospital	not in care, alive	1	5	0	0	1	0	widowed	1	4	247	35.0685	no	2013	upperbasic/secondary
43	14	1		770	0	0	1	0	0	0	1	1	0	0	1	10	3	1	Lusaka	2016-04-08	no	hospital	not in care, alive	1	5	0	1	0	0	widowed	1	4	247	35.0685	no	2013	upperbasic/secondary
43	14	2		770	1	1	0	0	1	0	0	0	0	1	0	5	5	1	Lusaka	2016-04-08	no	hospital	not in care, alive	1	1	0	0	1	0	widowed	1	4	247	35.0685	no	2013	upperbasic/secondary
43	15	1		771	0	0	0	1	1	0	0	0	0	1	1	20	3	1	Lusaka	2016-04-08	no	hospital	not in care, alive	1	1	0	1	0	0	widowed	1	4	247	35.0685	no	2013	upperbasic/secondary
43	15	2		771	1	0	1	0	0	1	0	0	1	0	0	10	5	1	Lusaka	2016-04-08	no	hospital	not in care, alive	1	3	0	0	1	0	widowed	1	4	247	35.0685	no	2013	upperbasic/secondary
43	16	1		772	0	1	0	0	0	0	1	0	0	1	1	5	5	1	Lusaka	2016-04-08	no	hospital	not in care, alive	1	5	0	0	1	0	widowed	1	4	247	35.0685	no	2013	upperbasic/secondary
43	16	2		772	1	0	0	1	1	0	0	0	1	0	0	20	1	1	Lusaka	2016-04-08	no	hospital	not in care, alive	1	1	1	0	0	0	widowed	1	4	247	35.0685	no	2013	upperbasic/secondary
43	17	1		773	0	0	1	0	1	0	0	0	1	0	1	10	5	1	Lusaka	2016-04-08	no	hospital	not in care, alive	1	1	0	0	1	0	widowed	1	4	247	35.0685	no	2013	upperbasic/secondary
43	17	2		773	1	1	0	0	0	1	0	1	0	0	0	5	1	1	Lusaka	2016-04-08	no	hospital	not in care, alive	1	3	1	0	0	0	widowed	1	4	247	35.0685	no	2013	upperbasic/secondary
43	18	1		774	0	0	0	1	0	1	0	1	0	0	1	20	5	1	Lusaka	2016-04-08	no	hospital	not in care, alive	1	3	0	0	1	0	widowed	1	4	247	35.0685	no	2013	upperbasic/secondary
43	18	2		774	1	0	1	0	0	0	1	0	0	1	0	10	1	1	Lusaka	2016-04-08	no	hospital	not in care, alive	1	5	1	0	0	0	widowed	1	4	247	35.0685	no	2013	upperbasic/secondary
44	1	1	0	775	0	1	0	0	1	0	0	1	0	0	0	5	1	0	Lusaka	2016-02-17	no	hospital	not in care, alive	1	1	1	0	0	1	married	1	3	390	37.3726	no	2013	lower-mid basic
44	1	2	1	775	1	0	0	1	0	1	0	0	0	1	1	20	3	0	Lusaka	2016-02-17	no	hospital	not in care, alive	1	3	0	1	0	1	married	1	3	390	37.3726	no	2013	lower-mid basic
44	2	1	1	776	0	0	1	0	0	1	0	0	0	1	0	10	1	0	Lusaka	2016-02-17	no	hospital	not in care, alive	1	3	1	0	0	1	married	1	3	390	37.3726	no	2013	lower-mid basic
44	2	2	0	776	1	1	0	0	0	0	1	0	1	0	1	5	3	0	Lusaka	2016-02-17	no	hospital	not in care, alive	1	5	0	1	0	1	married	1	3	390	37.3726	no	2013	lower-mid basic
44	3	1	1	777	0	0	0	1	0	0	1	0	1	0	0	20	1	0	Lusaka	2016-02-17	no	hospital	not in care, alive	1	5	1	0	0	1	married	1	3	390	37.3726	no	2013	lower-mid basic
44	3	2	0	777	1	0	1	0	1	0	0	1	0	0	1	10	3	0	Lusaka	2016-02-17	no	hospital	not in care, alive	1	1	0	1	0	1	married	1	3	390	37.3726	no	2013	lower-mid basic
44	4	1	0	778	0	1	0	0	0	1	0	0	1	0	0	5	3	0	Lusaka	2016-02-17	no	hospital	not in care, alive	1	3	0	1	0	1	married	1	3	390	37.3726	no	2013	lower-mid basic
44	4	2	1	778	1	0	0	1	0	0	1	1	0	0	1	20	5	0	Lusaka	2016-02-17	no	hospital	not in care, alive	1	5	0	0	1	1	married	1	3	390	37.3726	no	2013	lower-mid basic
44	5	1	1	779	0	0	1	0	0	0	1	1	0	0	0	10	3	0	Lusaka	2016-02-17	no	hospital	not in care, alive	1	5	0	1	0	1	married	1	3	390	37.3726	no	2013	lower-mid basic
44	5	2	0	779	1	1	0	0	1	0	0	0	0	1	1	5	5	0	Lusaka	2016-02-17	no	hospital	not in care, alive	1	1	0	0	1	1	married	1	3	390	37.3726	no	2013	lower-mid basic
44	6	1	0	780	0	0	0	1	1	0	0	0	0	1	0	20	3	0	Lusaka	2016-02-17	no	hospital	not in care, alive	1	1	0	1	0	1	married	1	3	390	37.3726	no	2013	lower-mid basic
44	6	2	1	780	1	0	1	0	0	1	0	0	1	0	1	10	5	0	Lusaka	2016-02-17	no	hospital	not in care, alive	1	3	0	0	1	1	married	1	3	390	37.3726	no	2013	lower-mid basic
44	7	1	1	781	0	1	0	0	0	0	1	0	0	1	0	5	5	0	Lusaka	2016-02-17	no	hospital	not in care, alive	1	5	0	0	1	1	married	1	3	390	37.3726	no	2013	lower-mid basic
44	7	2	0	781	1	0	0	1	1	0	0	0	1	0	1	20	1	0	Lusaka	2016-02-17	no	hospital	not in care, alive	1	1	1	0	0	1	married	1	3	390	37.3726	no	2013	lower-mid basic
44	8	1	0	782	0	0	1	0	1	0	0	0	1	0	0	10	5	0	Lusaka	2016-02-17	no	hospital	not in care, alive	1	1	0	0	1	1	married	1	3	390	37.3726	no	2013	lower-mid basic
44	8	2	1	782	1	1	0	0	0	1	0	1	0	0	1	5	1	0	Lusaka	2016-02-17	no	hospital	not in care, alive	1	3	1	0	0	1	married	1	3	390	37.3726	no	2013	lower-mid basic
44	9	1	0	783	0	0	0	1	0	1	0	1	0	0	0	20	5	0	Lusaka	2016-02-17	no	hospital	not in care, alive	1	3	0	0	1	1	married	1	3	390	37.3726	no	2013	lower-mid basic
44	9	2	1	783	1	0	1	0	0	0	1	0	0	1	0	10	1	0	Lusaka	2016-02-17	no	hospital	not in care, alive	1	5	1	0	0	1	married	1	3	390	37.3726	no	2013	lower-mid basic
44	10	1		784	0	1	0	0	1	0	0	1	0	0	1	5	1	0	Lusaka	2016-02-17	no	hospital	not in care, alive	1	1	1	0	0	1	married	1	3	390	37.3726	no	2013	lower-mid basic
44	10	2		784	1	0	0	1	0	1	0	0	0	1	0	20	3	0	Lusaka	2016-02-17	no	hospital	not in care, alive	1	3	0	1	0	1	married	1	3	390	37.3726	no	2013	lower-mid basic
44	11	1		785	0	0	1	0	0	1	0	0	0	1	1	10	1	0	Lusaka	2016-02-17	no	hospital	not in care, alive	1	3	1	0	0	1	married	1	3	390	37.3726	no	2013	lower-mid basic
44	11	2		785	1	1	0	0	0	0	1	0	1	0	0	5	3	0	Lusaka	2016-02-17	no	hospital	not in care, alive	1	5	0	1	0	1	married	1	3	390	37.3726	no	2013	lower-mid basic
44	12	1		786	0	0	0	1	0	0	1	0	1	0	1	20	1	0	Lusaka	2016-02-17	no	hospital	not in care, alive	1	5	1	0	0	1	married	1	3	390	37.3726	no	2013	lower-mid basic
44	12	2		786	1	0	1	0	1	0	0	1	0	0	0	10	3	0	Lusaka	2016-02-17	no	hospital	not in care, alive	1	1	0	1	0	1	married	1	3	390	37.3726	no	2013	lower-mid basic
44	13	1		787	0	1	0	0	0	1	0	0	1	0	1	5	3	0	Lusaka	2016-02-17	no	hospital	not in care, alive	1	3	0	1	0	1	married	1	3	390	37.3726	no	2013	lower-mid basic
44	13	2		787	1	0	0	1	0	0	1	1	0	0	0	20	5	0	Lusaka	2016-02-17	no	hospital	not in care, alive	1	5	0	0	1	1	married	1	3	390	37.3726	no	2013	lower-mid basic
44	14	1		788	0	0	1	0	0	0	1	1	0	0	1	10	3	0	Lusaka	2016-02-17	no	hospital	not in care, alive	1	5	0	1	0	1	married	1	3	390	37.3726	no	2013	lower-mid basic
44	14	2		788	1	1	0	0	1	0	0	0	0	1	0	5	5	0	Lusaka	2016-02-17	no	hospital	not in care, alive	1	1	0	0	1	1	married	1	3	390	37.3726	no	2013	lower-mid basic
44	15	1		789	0	0	0	1	1	0	0	0	0	1	1	20	3	0	Lusaka	2016-02-17	no	hospital	not in care, alive	1	1	0	1	0	1	married	1	3	390	37.3726	no	2013	lower-mid basic
44	15	2		789	1	0	1	0	0	1	0	0	1	0	0	10	5	0	Lusaka	2016-02-17	no	hospital	not in care, alive	1	3	0	0	1	1	married	1	3	390	37.3726	no	2013	lower-mid basic
44	16	1		790	0	1	0	0	0	0	1	0	0	1	1	5	5	0	Lusaka	2016-02-17	no	hospital	not in care, alive	1	5	0	0	1	1	married	1	3	390	37.3726	no	2013	lower-mid basic
44	16	2		790	1	0	0	1	1	0	0	0	1	0	0	20	1	0	Lusaka	2016-02-17	no	hospital	not in care, alive	1	1	1	0	0	1	married	1	3	390	37.3726	no	2013	lower-mid basic
44	17	1		791	0	0	1	0	1	0	0	0	1	0	1	10	5	0	Lusaka	2016-02-17	no	hospital	not in care, alive	1	1	0	0	1	1	married	1	3	390	37.3726	no	2013	lower-mid basic
44	17	2		791	1	1	0	0	0	1	0	1	0	0	0	5	1	0	Lusaka	2016-02-17	no	hospital	not in care, alive	1	3	1	0	0	1	married	1	3	390	37.3726	no	2013	lower-mid basic
44	18	1		792	0	0	0	1	0	1	0	1	0	0	1	20	5	0	Lusaka	2016-02-17	no	hospital	not in care, alive	1	3	0	0	1	1	married	1	3	390	37.3726	no	2013	lower-mid basic
44	18	2		792	1	0	1	0	0	0	1	0	0	1	0	10	1	0	Lusaka	2016-02-17	no	hospital	not in care, alive	1	5	1	0	0	1	married	1	3	390	37.3726	no	2013	lower-mid basic
45	1	1	0	793	0	1	0	0	1	0	0	1	0	0	0	5	1	1	Lusaka	2016-02-15	yes	hospital	not in care, alive	1	1	1	0	0	0	single	1	3	283	23.2	no	2013	upperbasic/secondary
45	1	2	1	793	1	0	0	1	0	1	0	0	0	1	1	20	3	1	Lusaka	2016-02-15	yes	hospital	not in care, alive	1	3	0	1	0	0	single	1	3	283	23.2	no	2013	upperbasic/secondary
45	2	1	0	794	0	0	1	0	0	1	0	0	0	1	0	10	1	1	Lusaka	2016-02-15	yes	hospital	not in care, alive	1	3	1	0	0	0	single	1	3	283	23.2	no	2013	upperbasic/secondary
45	2	2	1	794	1	1	0	0	0	0	1	0	1	0	1	5	3	1	Lusaka	2016-02-15	yes	hospital	not in care, alive	1	5	0	1	0	0	single	1	3	283	23.2	no	2013	upperbasic/secondary
45	3	1	0	795	0	0	0	1	0	0	1	0	1	0	0	20	1	1	Lusaka	2016-02-15	yes	hospital	not in care, alive	1	5	1	0	0	0	single	1	3	283	23.2	no	2013	upperbasic/secondary
45	3	2	1	795	1	0	1	0	1	0	0	1	0	0	1	10	3	1	Lusaka	2016-02-15	yes	hospital	not in care, alive	1	1	0	1	0	0	single	1	3	283	23.2	no	2013	upperbasic/secondary
45	4	1	0	796	0	1	0	0	0	1	0	0	1	0	0	5	3	1	Lusaka	2016-02-15	yes	hospital	not in care, alive	1	3	0	1	0	0	single	1	3	283	23.2	no	2013	upperbasic/secondary
45	4	2	1	796	1	0	0	1	0	0	1	1	0	0	1	20	5	1	Lusaka	2016-02-15	yes	hospital	not in care, alive	1	5	0	0	1	0	single	1	3	283	23.2	no	2013	upperbasic/secondary
45	5	1	0	797	0	0	1	0	0	0	1	1	0	0	0	10	3	1	Lusaka	2016-02-15	yes	hospital	not in care, alive	1	5	0	1	0	0	single	1	3	283	23.2	no	2013	upperbasic/secondary
45	5	2	1	797	1	1	0	0	1	0	0	0	0	1	1	5	5	1	Lusaka	2016-02-15	yes	hospital	not in care, alive	1	1	0	0	1	0	single	1	3	283	23.2	no	2013	upperbasic/secondary
45	6	1	0	798	0	0	0	1	1	0	0	0	0	1	0	20	3	1	Lusaka	2016-02-15	yes	hospital	not in care, alive	1	1	0	1	0	0	single	1	3	283	23.2	no	2013	upperbasic/secondary
45	6	2	1	798	1	0	1	0	0	1	0	0	1	0	1	10	5	1	Lusaka	2016-02-15	yes	hospital	not in care, alive	1	3	0	0	1	0	single	1	3	283	23.2	no	2013	upperbasic/secondary
45	7	1	0	799	0	1	0	0	0	0	1	0	0	1	0	5	5	1	Lusaka	2016-02-15	yes	hospital	not in care, alive	1	5	0	0	1	0	single	1	3	283	23.2	no	2013	upperbasic/secondary
45	7	2	1	799	1	0	0	1	1	0	0	0	1	0	1	20	1	1	Lusaka	2016-02-15	yes	hospital	not in care, alive	1	1	1	0	0	0	single	1	3	283	23.2	no	2013	upperbasic/secondary
45	8	1	0	800	0	0	1	0	1	0	0	0	1	0	0	10	5	1	Lusaka	2016-02-15	yes	hospital	not in care, alive	1	1	0	0	1	0	single	1	3	283	23.2	no	2013	upperbasic/secondary
45	8	2	1	800	1	1	0	0	0	1	0	1	0	0	1	5	1	1	Lusaka	2016-02-15	yes	hospital	not in care, alive	1	3	1	0	0	0	single	1	3	283	23.2	no	2013	upperbasic/secondary
45	9	1	0	801	0	0	0	1	0	1	0	1	0	0	0	20	5	1	Lusaka	2016-02-15	yes	hospital	not in care, alive	1	3	0	0	1	0	single	1	3	283	23.2	no	2013	upperbasic/secondary
45	9	2	1	801	1	0	1	0	0	0	1	0	0	1	0	10	1	1	Lusaka	2016-02-15	yes	hospital	not in care, alive	1	5	1	0	0	0	single	1	3	283	23.2	no	2013	upperbasic/secondary
45	10	1		802	0	1	0	0	1	0	0	1	0	0	1	5	1	1	Lusaka	2016-02-15	yes	hospital	not in care, alive	1	1	1	0	0	0	single	1	3	283	23.2	no	2013	upperbasic/secondary
45	10	2		802	1	0	0	1	0	1	0	0	0	1	0	20	3	1	Lusaka	2016-02-15	yes	hospital	not in care, alive	1	3	0	1	0	0	single	1	3	283	23.2	no	2013	upperbasic/secondary
45	11	1		803	0	0	1	0	0	1	0	0	0	1	1	10	1	1	Lusaka	2016-02-15	yes	hospital	not in care, alive	1	3	1	0	0	0	single	1	3	283	23.2	no	2013	upperbasic/secondary
45	11	2		803	1	1	0	0	0	0	1	0	1	0	0	5	3	1	Lusaka	2016-02-15	yes	hospital	not in care, alive	1	5	0	1	0	0	single	1	3	283	23.2	no	2013	upperbasic/secondary
45	12	1		804	0	0	0	1	0	0	1	0	1	0	1	20	1	1	Lusaka	2016-02-15	yes	hospital	not in care, alive	1	5	1	0	0	0	single	1	3	283	23.2	no	2013	upperbasic/secondary
45	12	2		804	1	0	1	0	1	0	0	1	0	0	0	10	3	1	Lusaka	2016-02-15	yes	hospital	not in care, alive	1	1	0	1	0	0	single	1	3	283	23.2	no	2013	upperbasic/secondary
45	13	1		805	0	1	0	0	0	1	0	0	1	0	1	5	3	1	Lusaka	2016-02-15	yes	hospital	not in care, alive	1	3	0	1	0	0	single	1	3	283	23.2	no	2013	upperbasic/secondary
45	13	2		805	1	0	0	1	0	0	1	1	0	0	0	20	5	1	Lusaka	2016-02-15	yes	hospital	not in care, alive	1	5	0	0	1	0	single	1	3	283	23.2	no	2013	upperbasic/secondary
45	14	1		806	0	0	1	0	0	0	1	1	0	0	1	10	3	1	Lusaka	2016-02-15	yes	hospital	not in care, alive	1	5	0	1	0	0	single	1	3	283	23.2	no	2013	upperbasic/secondary
45	14	2		806	1	1	0	0	1	0	0	0	0	1	0	5	5	1	Lusaka	2016-02-15	yes	hospital	not in care, alive	1	1	0	0	1	0	single	1	3	283	23.2	no	2013	upperbasic/secondary
45	15	1		807	0	0	0	1	1	0	0	0	0	1	1	20	3	1	Lusaka	2016-02-15	yes	hospital	not in care, alive	1	1	0	1	0	0	single	1	3	283	23.2	no	2013	upperbasic/secondary
45	15	2		807	1	0	1	0	0	1	0	0	1	0	0	10	5	1	Lusaka	2016-02-15	yes	hospital	not in care, alive	1	3	0	0	1	0	single	1	3	283	23.2	no	2013	upperbasic/secondary
45	16	1		808	0	1	0	0	0	0	1	0	0	1	1	5	5	1	Lusaka	2016-02-15	yes	hospital	not in care, alive	1	5	0	0	1	0	single	1	3	283	23.2	no	2013	upperbasic/secondary
45	16	2		808	1	0	0	1	1	0	0	0	1	0	0	20	1	1	Lusaka	2016-02-15	yes	hospital	not in care, alive	1	1	1	0	0	0	single	1	3	283	23.2	no	2013	upperbasic/secondary
45	17	1		809	0	0	1	0	1	0	0	0	1	0	1	10	5	1	Lusaka	2016-02-15	yes	hospital	not in care, alive	1	1	0	0	1	0	single	1	3	283	23.2	no	2013	upperbasic/secondary
45	17	2		809	1	1	0	0	0	1	0	1	0	0	0	5	1	1	Lusaka	2016-02-15	yes	hospital	not in care, alive	1	3	1	0	0	0	single	1	3	283	23.2	no	2013	upperbasic/secondary
45	18	1		810	0	0	0	1	0	1	0	1	0	0	1	20	5	1	Lusaka	2016-02-15	yes	hospital	not in care, alive	1	3	0	0	1	0	single	1	3	283	23.2	no	2013	upperbasic/secondary
45	18	2		810	1	0	1	0	0	0	1	0	0	1	0	10	1	1	Lusaka	2016-02-15	yes	hospital	not in care, alive	1	5	1	0	0	0	single	1	3	283	23.2	no	2013	upperbasic/secondary
46	1	1	0	811	0	1	0	0	1	0	0	1	0	0	0	5	1	1	Lusaka	2016-04-18	yes	hospital	in care new clinic	1	1	1	0	0	1	married	1	2	209	55.074	no	2013	lower-mid basic
46	1	2	1	811	1	0	0	1	0	1	0	0	0	1	1	20	3	1	Lusaka	2016-04-18	yes	hospital	in care new clinic	1	3	0	1	0	1	married	1	2	209	55.074	no	2013	lower-mid basic
46	2	1	0	812	0	0	1	0	0	1	0	0	0	1	0	10	1	1	Lusaka	2016-04-18	yes	hospital	in care new clinic	1	3	1	0	0	1	married	1	2	209	55.074	no	2013	lower-mid basic
46	2	2	1	812	1	1	0	0	0	0	1	0	1	0	1	5	3	1	Lusaka	2016-04-18	yes	hospital	in care new clinic	1	5	0	1	0	1	married	1	2	209	55.074	no	2013	lower-mid basic
46	3	1	0	813	0	0	0	1	0	0	1	0	1	0	0	20	1	1	Lusaka	2016-04-18	yes	hospital	in care new clinic	1	5	1	0	0	1	married	1	2	209	55.074	no	2013	lower-mid basic
46	3	2	1	813	1	0	1	0	1	0	0	1	0	0	1	10	3	1	Lusaka	2016-04-18	yes	hospital	in care new clinic	1	1	0	1	0	1	married	1	2	209	55.074	no	2013	lower-mid basic
46	4	1	0	814	0	1	0	0	0	1	0	0	1	0	0	5	3	1	Lusaka	2016-04-18	yes	hospital	in care new clinic	1	3	0	1	0	1	married	1	2	209	55.074	no	2013	lower-mid basic
46	4	2	1	814	1	0	0	1	0	0	1	1	0	0	1	20	5	1	Lusaka	2016-04-18	yes	hospital	in care new clinic	1	5	0	0	1	1	married	1	2	209	55.074	no	2013	lower-mid basic
46	5	1	0	815	0	0	1	0	0	0	1	1	0	0	0	10	3	1	Lusaka	2016-04-18	yes	hospital	in care new clinic	1	5	0	1	0	1	married	1	2	209	55.074	no	2013	lower-mid basic
46	5	2	1	815	1	1	0	0	1	0	0	0	0	1	1	5	5	1	Lusaka	2016-04-18	yes	hospital	in care new clinic	1	1	0	0	1	1	married	1	2	209	55.074	no	2013	lower-mid basic
46	6	1	0	816	0	0	0	1	1	0	0	0	0	1	0	20	3	1	Lusaka	2016-04-18	yes	hospital	in care new clinic	1	1	0	1	0	1	married	1	2	209	55.074	no	2013	lower-mid basic
46	6	2	1	816	1	0	1	0	0	1	0	0	1	0	1	10	5	1	Lusaka	2016-04-18	yes	hospital	in care new clinic	1	3	0	0	1	1	married	1	2	209	55.074	no	2013	lower-mid basic
46	7	1	0	817	0	1	0	0	0	0	1	0	0	1	0	5	5	1	Lusaka	2016-04-18	yes	hospital	in care new clinic	1	5	0	0	1	1	married	1	2	209	55.074	no	2013	lower-mid basic
46	7	2	1	817	1	0	0	1	1	0	0	0	1	0	1	20	1	1	Lusaka	2016-04-18	yes	hospital	in care new clinic	1	1	1	0	0	1	married	1	2	209	55.074	no	2013	lower-mid basic
46	8	1	0	818	0	0	1	0	1	0	0	0	1	0	0	10	5	1	Lusaka	2016-04-18	yes	hospital	in care new clinic	1	1	0	0	1	1	married	1	2	209	55.074	no	2013	lower-mid basic
46	8	2	1	818	1	1	0	0	0	1	0	1	0	0	1	5	1	1	Lusaka	2016-04-18	yes	hospital	in care new clinic	1	3	1	0	0	1	married	1	2	209	55.074	no	2013	lower-mid basic
46	9	1	0	819	0	0	0	1	0	1	0	1	0	0	0	20	5	1	Lusaka	2016-04-18	yes	hospital	in care new clinic	1	3	0	0	1	1	married	1	2	209	55.074	no	2013	lower-mid basic
46	9	2	1	819	1	0	1	0	0	0	1	0	0	1	0	10	1	1	Lusaka	2016-04-18	yes	hospital	in care new clinic	1	5	1	0	0	1	married	1	2	209	55.074	no	2013	lower-mid basic
46	10	1		820	0	1	0	0	1	0	0	1	0	0	1	5	1	1	Lusaka	2016-04-18	yes	hospital	in care new clinic	1	1	1	0	0	1	married	1	2	209	55.074	no	2013	lower-mid basic
46	10	2		820	1	0	0	1	0	1	0	0	0	1	0	20	3	1	Lusaka	2016-04-18	yes	hospital	in care new clinic	1	3	0	1	0	1	married	1	2	209	55.074	no	2013	lower-mid basic
46	11	1		821	0	0	1	0	0	1	0	0	0	1	1	10	1	1	Lusaka	2016-04-18	yes	hospital	in care new clinic	1	3	1	0	0	1	married	1	2	209	55.074	no	2013	lower-mid basic
46	11	2		821	1	1	0	0	0	0	1	0	1	0	0	5	3	1	Lusaka	2016-04-18	yes	hospital	in care new clinic	1	5	0	1	0	1	married	1	2	209	55.074	no	2013	lower-mid basic
46	12	1		822	0	0	0	1	0	0	1	0	1	0	1	20	1	1	Lusaka	2016-04-18	yes	hospital	in care new clinic	1	5	1	0	0	1	married	1	2	209	55.074	no	2013	lower-mid basic
46	12	2		822	1	0	1	0	1	0	0	1	0	0	0	10	3	1	Lusaka	2016-04-18	yes	hospital	in care new clinic	1	1	0	1	0	1	married	1	2	209	55.074	no	2013	lower-mid basic
46	13	1		823	0	1	0	0	0	1	0	0	1	0	1	5	3	1	Lusaka	2016-04-18	yes	hospital	in care new clinic	1	3	0	1	0	1	married	1	2	209	55.074	no	2013	lower-mid basic
46	13	2		823	1	0	0	1	0	0	1	1	0	0	0	20	5	1	Lusaka	2016-04-18	yes	hospital	in care new clinic	1	5	0	0	1	1	married	1	2	209	55.074	no	2013	lower-mid basic
46	14	1		824	0	0	1	0	0	0	1	1	0	0	1	10	3	1	Lusaka	2016-04-18	yes	hospital	in care new clinic	1	5	0	1	0	1	married	1	2	209	55.074	no	2013	lower-mid basic
46	14	2		824	1	1	0	0	1	0	0	0	0	1	0	5	5	1	Lusaka	2016-04-18	yes	hospital	in care new clinic	1	1	0	0	1	1	married	1	2	209	55.074	no	2013	lower-mid basic
46	15	1		825	0	0	0	1	1	0	0	0	0	1	1	20	3	1	Lusaka	2016-04-18	yes	hospital	in care new clinic	1	1	0	1	0	1	married	1	2	209	55.074	no	2013	lower-mid basic
46	15	2		825	1	0	1	0	0	1	0	0	1	0	0	10	5	1	Lusaka	2016-04-18	yes	hospital	in care new clinic	1	3	0	0	1	1	married	1	2	209	55.074	no	2013	lower-mid basic
46	16	1		826	0	1	0	0	0	0	1	0	0	1	1	5	5	1	Lusaka	2016-04-18	yes	hospital	in care new clinic	1	5	0	0	1	1	married	1	2	209	55.074	no	2013	lower-mid basic
46	16	2		826	1	0	0	1	1	0	0	0	1	0	0	20	1	1	Lusaka	2016-04-18	yes	hospital	in care new clinic	1	1	1	0	0	1	married	1	2	209	55.074	no	2013	lower-mid basic
46	17	1		827	0	0	1	0	1	0	0	0	1	0	1	10	5	1	Lusaka	2016-04-18	yes	hospital	in care new clinic	1	1	0	0	1	1	married	1	2	209	55.074	no	2013	lower-mid basic
46	17	2		827	1	1	0	0	0	1	0	1	0	0	0	5	1	1	Lusaka	2016-04-18	yes	hospital	in care new clinic	1	3	1	0	0	1	married	1	2	209	55.074	no	2013	lower-mid basic
46	18	1		828	0	0	0	1	0	1	0	1	0	0	1	20	5	1	Lusaka	2016-04-18	yes	hospital	in care new clinic	1	3	0	0	1	1	married	1	2	209	55.074	no	2013	lower-mid basic
46	18	2		828	1	0	1	0	0	0	1	0	0	1	0	10	1	1	Lusaka	2016-04-18	yes	hospital	in care new clinic	1	5	1	0	0	1	married	1	2	209	55.074	no	2013	lower-mid basic
47	1	1	0	829	0	1	0	0	1	0	0	1	0	0	0	5	1	1	Lusaka	2016-05-26	no	hospital	not in care, alive	1	1	1	0	0	0	married		2	185	39.0329	no	2014	upperbasic/secondary
47	1	2	1	829	1	0	0	1	0	1	0	0	0	1	1	20	3	1	Lusaka	2016-05-26	no	hospital	not in care, alive	1	3	0	1	0	0	married		2	185	39.0329	no	2014	upperbasic/secondary
47	2	1	0	830	0	0	1	0	0	1	0	0	0	1	0	10	1	1	Lusaka	2016-05-26	no	hospital	not in care, alive	1	3	1	0	0	0	married		2	185	39.0329	no	2014	upperbasic/secondary
47	2	2	1	830	1	1	0	0	0	0	1	0	1	0	1	5	3	1	Lusaka	2016-05-26	no	hospital	not in care, alive	1	5	0	1	0	0	married		2	185	39.0329	no	2014	upperbasic/secondary
47	3	1	1	831	0	0	0	1	0	0	1	0	1	0	0	20	1	1	Lusaka	2016-05-26	no	hospital	not in care, alive	1	5	1	0	0	0	married		2	185	39.0329	no	2014	upperbasic/secondary
47	3	2	0	831	1	0	1	0	1	0	0	1	0	0	1	10	3	1	Lusaka	2016-05-26	no	hospital	not in care, alive	1	1	0	1	0	0	married		2	185	39.0329	no	2014	upperbasic/secondary
47	4	1	1	832	0	1	0	0	0	1	0	0	1	0	0	5	3	1	Lusaka	2016-05-26	no	hospital	not in care, alive	1	3	0	1	0	0	married		2	185	39.0329	no	2014	upperbasic/secondary
47	4	2	0	832	1	0	0	1	0	0	1	1	0	0	1	20	5	1	Lusaka	2016-05-26	no	hospital	not in care, alive	1	5	0	0	1	0	married		2	185	39.0329	no	2014	upperbasic/secondary
47	5	1	0	833	0	0	1	0	0	0	1	1	0	0	0	10	3	1	Lusaka	2016-05-26	no	hospital	not in care, alive	1	5	0	1	0	0	married		2	185	39.0329	no	2014	upperbasic/secondary
47	5	2	1	833	1	1	0	0	1	0	0	0	0	1	1	5	5	1	Lusaka	2016-05-26	no	hospital	not in care, alive	1	1	0	0	1	0	married		2	185	39.0329	no	2014	upperbasic/secondary
47	6	1	0	834	0	0	0	1	1	0	0	0	0	1	0	20	3	1	Lusaka	2016-05-26	no	hospital	not in care, alive	1	1	0	1	0	0	married		2	185	39.0329	no	2014	upperbasic/secondary
47	6	2	1	834	1	0	1	0	0	1	0	0	1	0	1	10	5	1	Lusaka	2016-05-26	no	hospital	not in care, alive	1	3	0	0	1	0	married		2	185	39.0329	no	2014	upperbasic/secondary
47	7	1	1	835	0	1	0	0	0	0	1	0	0	1	0	5	5	1	Lusaka	2016-05-26	no	hospital	not in care, alive	1	5	0	0	1	0	married		2	185	39.0329	no	2014	upperbasic/secondary
47	7	2	0	835	1	0	0	1	1	0	0	0	1	0	1	20	1	1	Lusaka	2016-05-26	no	hospital	not in care, alive	1	1	1	0	0	0	married		2	185	39.0329	no	2014	upperbasic/secondary
47	8	1	0	836	0	0	1	0	1	0	0	0	1	0	0	10	5	1	Lusaka	2016-05-26	no	hospital	not in care, alive	1	1	0	0	1	0	married		2	185	39.0329	no	2014	upperbasic/secondary
47	8	2	1	836	1	1	0	0	0	1	0	1	0	0	1	5	1	1	Lusaka	2016-05-26	no	hospital	not in care, alive	1	3	1	0	0	0	married		2	185	39.0329	no	2014	upperbasic/secondary
47	9	1	0	837	0	0	0	1	0	1	0	1	0	0	0	20	5	1	Lusaka	2016-05-26	no	hospital	not in care, alive	1	3	0	0	1	0	married		2	185	39.0329	no	2014	upperbasic/secondary
47	9	2	1	837	1	0	1	0	0	0	1	0	0	1	0	10	1	1	Lusaka	2016-05-26	no	hospital	not in care, alive	1	5	1	0	0	0	married		2	185	39.0329	no	2014	upperbasic/secondary
47	10	1		838	0	1	0	0	1	0	0	1	0	0	1	5	1	1	Lusaka	2016-05-26	no	hospital	not in care, alive	1	1	1	0	0	0	married		2	185	39.0329	no	2014	upperbasic/secondary
47	10	2		838	1	0	0	1	0	1	0	0	0	1	0	20	3	1	Lusaka	2016-05-26	no	hospital	not in care, alive	1	3	0	1	0	0	married		2	185	39.0329	no	2014	upperbasic/secondary
47	11	1		839	0	0	1	0	0	1	0	0	0	1	1	10	1	1	Lusaka	2016-05-26	no	hospital	not in care, alive	1	3	1	0	0	0	married		2	185	39.0329	no	2014	upperbasic/secondary
47	11	2		839	1	1	0	0	0	0	1	0	1	0	0	5	3	1	Lusaka	2016-05-26	no	hospital	not in care, alive	1	5	0	1	0	0	married		2	185	39.0329	no	2014	upperbasic/secondary
47	12	1		840	0	0	0	1	0	0	1	0	1	0	1	20	1	1	Lusaka	2016-05-26	no	hospital	not in care, alive	1	5	1	0	0	0	married		2	185	39.0329	no	2014	upperbasic/secondary
47	12	2		840	1	0	1	0	1	0	0	1	0	0	0	10	3	1	Lusaka	2016-05-26	no	hospital	not in care, alive	1	1	0	1	0	0	married		2	185	39.0329	no	2014	upperbasic/secondary
47	13	1		841	0	1	0	0	0	1	0	0	1	0	1	5	3	1	Lusaka	2016-05-26	no	hospital	not in care, alive	1	3	0	1	0	0	married		2	185	39.0329	no	2014	upperbasic/secondary
47	13	2		841	1	0	0	1	0	0	1	1	0	0	0	20	5	1	Lusaka	2016-05-26	no	hospital	not in care, alive	1	5	0	0	1	0	married		2	185	39.0329	no	2014	upperbasic/secondary
47	14	1		842	0	0	1	0	0	0	1	1	0	0	1	10	3	1	Lusaka	2016-05-26	no	hospital	not in care, alive	1	5	0	1	0	0	married		2	185	39.0329	no	2014	upperbasic/secondary
47	14	2		842	1	1	0	0	1	0	0	0	0	1	0	5	5	1	Lusaka	2016-05-26	no	hospital	not in care, alive	1	1	0	0	1	0	married		2	185	39.0329	no	2014	upperbasic/secondary
47	15	1		843	0	0	0	1	1	0	0	0	0	1	1	20	3	1	Lusaka	2016-05-26	no	hospital	not in care, alive	1	1	0	1	0	0	married		2	185	39.0329	no	2014	upperbasic/secondary
47	15	2		843	1	0	1	0	0	1	0	0	1	0	0	10	5	1	Lusaka	2016-05-26	no	hospital	not in care, alive	1	3	0	0	1	0	married		2	185	39.0329	no	2014	upperbasic/secondary
47	16	1		844	0	1	0	0	0	0	1	0	0	1	1	5	5	1	Lusaka	2016-05-26	no	hospital	not in care, alive	1	5	0	0	1	0	married		2	185	39.0329	no	2014	upperbasic/secondary
47	16	2		844	1	0	0	1	1	0	0	0	1	0	0	20	1	1	Lusaka	2016-05-26	no	hospital	not in care, alive	1	1	1	0	0	0	married		2	185	39.0329	no	2014	upperbasic/secondary
47	17	1		845	0	0	1	0	1	0	0	0	1	0	1	10	5	1	Lusaka	2016-05-26	no	hospital	not in care, alive	1	1	0	0	1	0	married		2	185	39.0329	no	2014	upperbasic/secondary
47	17	2		845	1	1	0	0	0	1	0	1	0	0	0	5	1	1	Lusaka	2016-05-26	no	hospital	not in care, alive	1	3	1	0	0	0	married		2	185	39.0329	no	2014	upperbasic/secondary
47	18	1		846	0	0	0	1	0	1	0	1	0	0	1	20	5	1	Lusaka	2016-05-26	no	hospital	not in care, alive	1	3	0	0	1	0	married		2	185	39.0329	no	2014	upperbasic/secondary
47	18	2		846	1	0	1	0	0	0	1	0	0	1	0	10	1	1	Lusaka	2016-05-26	no	hospital	not in care, alive	1	5	1	0	0	0	married		2	185	39.0329	no	2014	upperbasic/secondary
48	1	1		847	0	1	0	0	1	0	0	1	0	0	0	5	1	0	Lusaka	2016-01-06	no	hospital	not in care, alive		1	1	0	0	1	married	1	2	283	56.1315	no	2014	lower-mid basic
48	1	2		847	1	0	0	1	0	1	0	0	0	1	1	20	3	0	Lusaka	2016-01-06	no	hospital	not in care, alive		3	0	1	0	1	married	1	2	283	56.1315	no	2014	lower-mid basic
48	2	1		848	0	0	1	0	0	1	0	0	0	1	0	10	1	0	Lusaka	2016-01-06	no	hospital	not in care, alive		3	1	0	0	1	married	1	2	283	56.1315	no	2014	lower-mid basic
48	2	2		848	1	1	0	0	0	0	1	0	1	0	1	5	3	0	Lusaka	2016-01-06	no	hospital	not in care, alive		5	0	1	0	1	married	1	2	283	56.1315	no	2014	lower-mid basic
48	3	1		849	0	0	0	1	0	0	1	0	1	0	0	20	1	0	Lusaka	2016-01-06	no	hospital	not in care, alive		5	1	0	0	1	married	1	2	283	56.1315	no	2014	lower-mid basic
48	3	2		849	1	0	1	0	1	0	0	1	0	0	1	10	3	0	Lusaka	2016-01-06	no	hospital	not in care, alive		1	0	1	0	1	married	1	2	283	56.1315	no	2014	lower-mid basic
48	4	1		850	0	1	0	0	0	1	0	0	1	0	0	5	3	0	Lusaka	2016-01-06	no	hospital	not in care, alive		3	0	1	0	1	married	1	2	283	56.1315	no	2014	lower-mid basic
48	4	2		850	1	0	0	1	0	0	1	1	0	0	1	20	5	0	Lusaka	2016-01-06	no	hospital	not in care, alive		5	0	0	1	1	married	1	2	283	56.1315	no	2014	lower-mid basic
48	5	1		851	0	0	1	0	0	0	1	1	0	0	0	10	3	0	Lusaka	2016-01-06	no	hospital	not in care, alive		5	0	1	0	1	married	1	2	283	56.1315	no	2014	lower-mid basic
48	5	2		851	1	1	0	0	1	0	0	0	0	1	1	5	5	0	Lusaka	2016-01-06	no	hospital	not in care, alive		1	0	0	1	1	married	1	2	283	56.1315	no	2014	lower-mid basic
48	6	1		852	0	0	0	1	1	0	0	0	0	1	0	20	3	0	Lusaka	2016-01-06	no	hospital	not in care, alive		1	0	1	0	1	married	1	2	283	56.1315	no	2014	lower-mid basic
48	6	2		852	1	0	1	0	0	1	0	0	1	0	1	10	5	0	Lusaka	2016-01-06	no	hospital	not in care, alive		3	0	0	1	1	married	1	2	283	56.1315	no	2014	lower-mid basic
48	7	1		853	0	1	0	0	0	0	1	0	0	1	0	5	5	0	Lusaka	2016-01-06	no	hospital	not in care, alive		5	0	0	1	1	married	1	2	283	56.1315	no	2014	lower-mid basic
48	7	2		853	1	0	0	1	1	0	0	0	1	0	1	20	1	0	Lusaka	2016-01-06	no	hospital	not in care, alive		1	1	0	0	1	married	1	2	283	56.1315	no	2014	lower-mid basic
48	8	1		854	0	0	1	0	1	0	0	0	1	0	0	10	5	0	Lusaka	2016-01-06	no	hospital	not in care, alive		1	0	0	1	1	married	1	2	283	56.1315	no	2014	lower-mid basic
48	8	2		854	1	1	0	0	0	1	0	1	0	0	1	5	1	0	Lusaka	2016-01-06	no	hospital	not in care, alive		3	1	0	0	1	married	1	2	283	56.1315	no	2014	lower-mid basic
48	9	1		855	0	0	0	1	0	1	0	1	0	0	0	20	5	0	Lusaka	2016-01-06	no	hospital	not in care, alive		3	0	0	1	1	married	1	2	283	56.1315	no	2014	lower-mid basic
48	9	2		855	1	0	1	0	0	0	1	0	0	1	0	10	1	0	Lusaka	2016-01-06	no	hospital	not in care, alive		5	1	0	0	1	married	1	2	283	56.1315	no	2014	lower-mid basic
48	10	1	0	856	0	1	0	0	1	0	0	1	0	0	1	5	1	0	Lusaka	2016-01-06	no	hospital	not in care, alive		1	1	0	0	1	married	1	2	283	56.1315	no	2014	lower-mid basic
48	10	2	1	856	1	0	0	1	0	1	0	0	0	1	0	20	3	0	Lusaka	2016-01-06	no	hospital	not in care, alive		3	0	1	0	1	married	1	2	283	56.1315	no	2014	lower-mid basic
48	11	1	0	857	0	0	1	0	0	1	0	0	0	1	1	10	1	0	Lusaka	2016-01-06	no	hospital	not in care, alive		3	1	0	0	1	married	1	2	283	56.1315	no	2014	lower-mid basic
48	11	2	1	857	1	1	0	0	0	0	1	0	1	0	0	5	3	0	Lusaka	2016-01-06	no	hospital	not in care, alive		5	0	1	0	1	married	1	2	283	56.1315	no	2014	lower-mid basic
48	12	1	1	858	0	0	0	1	0	0	1	0	1	0	1	20	1	0	Lusaka	2016-01-06	no	hospital	not in care, alive		5	1	0	0	1	married	1	2	283	56.1315	no	2014	lower-mid basic
48	12	2	0	858	1	0	1	0	1	0	0	1	0	0	0	10	3	0	Lusaka	2016-01-06	no	hospital	not in care, alive		1	0	1	0	1	married	1	2	283	56.1315	no	2014	lower-mid basic
48	13	1	1	859	0	1	0	0	0	1	0	0	1	0	1	5	3	0	Lusaka	2016-01-06	no	hospital	not in care, alive		3	0	1	0	1	married	1	2	283	56.1315	no	2014	lower-mid basic
48	13	2	0	859	1	0	0	1	0	0	1	1	0	0	0	20	5	0	Lusaka	2016-01-06	no	hospital	not in care, alive		5	0	0	1	1	married	1	2	283	56.1315	no	2014	lower-mid basic
48	14	1	1	860	0	0	1	0	0	0	1	1	0	0	1	10	3	0	Lusaka	2016-01-06	no	hospital	not in care, alive		5	0	1	0	1	married	1	2	283	56.1315	no	2014	lower-mid basic
48	14	2	0	860	1	1	0	0	1	0	0	0	0	1	0	5	5	0	Lusaka	2016-01-06	no	hospital	not in care, alive		1	0	0	1	1	married	1	2	283	56.1315	no	2014	lower-mid basic
48	15	1	0	861	0	0	0	1	1	0	0	0	0	1	1	20	3	0	Lusaka	2016-01-06	no	hospital	not in care, alive		1	0	1	0	1	married	1	2	283	56.1315	no	2014	lower-mid basic
48	15	2	1	861	1	0	1	0	0	1	0	0	1	0	0	10	5	0	Lusaka	2016-01-06	no	hospital	not in care, alive		3	0	0	1	1	married	1	2	283	56.1315	no	2014	lower-mid basic
48	16	1	1	862	0	1	0	0	0	0	1	0	0	1	1	5	5	0	Lusaka	2016-01-06	no	hospital	not in care, alive		5	0	0	1	1	married	1	2	283	56.1315	no	2014	lower-mid basic
48	16	2	0	862	1	0	0	1	1	0	0	0	1	0	0	20	1	0	Lusaka	2016-01-06	no	hospital	not in care, alive		1	1	0	0	1	married	1	2	283	56.1315	no	2014	lower-mid basic
48	17	1	1	863	0	0	1	0	1	0	0	0	1	0	1	10	5	0	Lusaka	2016-01-06	no	hospital	not in care, alive		1	0	0	1	1	married	1	2	283	56.1315	no	2014	lower-mid basic
48	17	2	0	863	1	1	0	0	0	1	0	1	0	0	0	5	1	0	Lusaka	2016-01-06	no	hospital	not in care, alive		3	1	0	0	1	married	1	2	283	56.1315	no	2014	lower-mid basic
48	18	1	1	864	0	0	0	1	0	1	0	1	0	0	1	20	5	0	Lusaka	2016-01-06	no	hospital	not in care, alive		3	0	0	1	1	married	1	2	283	56.1315	no	2014	lower-mid basic
48	18	2	0	864	1	0	1	0	0	0	1	0	0	1	0	10	1	0	Lusaka	2016-01-06	no	hospital	not in care, alive		5	1	0	0	1	married	1	2	283	56.1315	no	2014	lower-mid basic
49	1	1	1	865	0	1	0	0	1	0	0	1	0	0	0	5	1	1	Lusaka	2016-02-08	yes	hospital	not in care, alive		1	1	0	0	0	married	1	2	345	26.7726	yes	2014	lower-mid basic
49	1	2	0	865	1	0	0	1	0	1	0	0	0	1	1	20	3	1	Lusaka	2016-02-08	yes	hospital	not in care, alive		3	0	1	0	0	married	1	2	345	26.7726	yes	2014	lower-mid basic
49	2	1	1	866	0	0	1	0	0	1	0	0	0	1	0	10	1	1	Lusaka	2016-02-08	yes	hospital	not in care, alive		3	1	0	0	0	married	1	2	345	26.7726	yes	2014	lower-mid basic
49	2	2	0	866	1	1	0	0	0	0	1	0	1	0	1	5	3	1	Lusaka	2016-02-08	yes	hospital	not in care, alive		5	0	1	0	0	married	1	2	345	26.7726	yes	2014	lower-mid basic
49	3	1	1	867	0	0	0	1	0	0	1	0	1	0	0	20	1	1	Lusaka	2016-02-08	yes	hospital	not in care, alive		5	1	0	0	0	married	1	2	345	26.7726	yes	2014	lower-mid basic
49	3	2	0	867	1	0	1	0	1	0	0	1	0	0	1	10	3	1	Lusaka	2016-02-08	yes	hospital	not in care, alive		1	0	1	0	0	married	1	2	345	26.7726	yes	2014	lower-mid basic
49	4	1	1	868	0	1	0	0	0	1	0	0	1	0	0	5	3	1	Lusaka	2016-02-08	yes	hospital	not in care, alive		3	0	1	0	0	married	1	2	345	26.7726	yes	2014	lower-mid basic
49	4	2	0	868	1	0	0	1	0	0	1	1	0	0	1	20	5	1	Lusaka	2016-02-08	yes	hospital	not in care, alive		5	0	0	1	0	married	1	2	345	26.7726	yes	2014	lower-mid basic
49	5	1	1	869	0	0	1	0	0	0	1	1	0	0	0	10	3	1	Lusaka	2016-02-08	yes	hospital	not in care, alive		5	0	1	0	0	married	1	2	345	26.7726	yes	2014	lower-mid basic
49	5	2	0	869	1	1	0	0	1	0	0	0	0	1	1	5	5	1	Lusaka	2016-02-08	yes	hospital	not in care, alive		1	0	0	1	0	married	1	2	345	26.7726	yes	2014	lower-mid basic
49	6	1	1	870	0	0	0	1	1	0	0	0	0	1	0	20	3	1	Lusaka	2016-02-08	yes	hospital	not in care, alive		1	0	1	0	0	married	1	2	345	26.7726	yes	2014	lower-mid basic
49	6	2	0	870	1	0	1	0	0	1	0	0	1	0	1	10	5	1	Lusaka	2016-02-08	yes	hospital	not in care, alive		3	0	0	1	0	married	1	2	345	26.7726	yes	2014	lower-mid basic
49	7	1	1	871	0	1	0	0	0	0	1	0	0	1	0	5	5	1	Lusaka	2016-02-08	yes	hospital	not in care, alive		5	0	0	1	0	married	1	2	345	26.7726	yes	2014	lower-mid basic
49	7	2	0	871	1	0	0	1	1	0	0	0	1	0	1	20	1	1	Lusaka	2016-02-08	yes	hospital	not in care, alive		1	1	0	0	0	married	1	2	345	26.7726	yes	2014	lower-mid basic
49	8	1	1	872	0	0	1	0	1	0	0	0	1	0	0	10	5	1	Lusaka	2016-02-08	yes	hospital	not in care, alive		1	0	0	1	0	married	1	2	345	26.7726	yes	2014	lower-mid basic
49	8	2	0	872	1	1	0	0	0	1	0	1	0	0	1	5	1	1	Lusaka	2016-02-08	yes	hospital	not in care, alive		3	1	0	0	0	married	1	2	345	26.7726	yes	2014	lower-mid basic
49	9	1	1	873	0	0	0	1	0	1	0	1	0	0	0	20	5	1	Lusaka	2016-02-08	yes	hospital	not in care, alive		3	0	0	1	0	married	1	2	345	26.7726	yes	2014	lower-mid basic
49	9	2	0	873	1	0	1	0	0	0	1	0	0	1	0	10	1	1	Lusaka	2016-02-08	yes	hospital	not in care, alive		5	1	0	0	0	married	1	2	345	26.7726	yes	2014	lower-mid basic
49	10	1		874	0	1	0	0	1	0	0	1	0	0	1	5	1	1	Lusaka	2016-02-08	yes	hospital	not in care, alive		1	1	0	0	0	married	1	2	345	26.7726	yes	2014	lower-mid basic
49	10	2		874	1	0	0	1	0	1	0	0	0	1	0	20	3	1	Lusaka	2016-02-08	yes	hospital	not in care, alive		3	0	1	0	0	married	1	2	345	26.7726	yes	2014	lower-mid basic
49	11	1		875	0	0	1	0	0	1	0	0	0	1	1	10	1	1	Lusaka	2016-02-08	yes	hospital	not in care, alive		3	1	0	0	0	married	1	2	345	26.7726	yes	2014	lower-mid basic
49	11	2		875	1	1	0	0	0	0	1	0	1	0	0	5	3	1	Lusaka	2016-02-08	yes	hospital	not in care, alive		5	0	1	0	0	married	1	2	345	26.7726	yes	2014	lower-mid basic
49	12	1		876	0	0	0	1	0	0	1	0	1	0	1	20	1	1	Lusaka	2016-02-08	yes	hospital	not in care, alive		5	1	0	0	0	married	1	2	345	26.7726	yes	2014	lower-mid basic
49	12	2		876	1	0	1	0	1	0	0	1	0	0	0	10	3	1	Lusaka	2016-02-08	yes	hospital	not in care, alive		1	0	1	0	0	married	1	2	345	26.7726	yes	2014	lower-mid basic
49	13	1		877	0	1	0	0	0	1	0	0	1	0	1	5	3	1	Lusaka	2016-02-08	yes	hospital	not in care, alive		3	0	1	0	0	married	1	2	345	26.7726	yes	2014	lower-mid basic
49	13	2		877	1	0	0	1	0	0	1	1	0	0	0	20	5	1	Lusaka	2016-02-08	yes	hospital	not in care, alive		5	0	0	1	0	married	1	2	345	26.7726	yes	2014	lower-mid basic
49	14	1		878	0	0	1	0	0	0	1	1	0	0	1	10	3	1	Lusaka	2016-02-08	yes	hospital	not in care, alive		5	0	1	0	0	married	1	2	345	26.7726	yes	2014	lower-mid basic
49	14	2		878	1	1	0	0	1	0	0	0	0	1	0	5	5	1	Lusaka	2016-02-08	yes	hospital	not in care, alive		1	0	0	1	0	married	1	2	345	26.7726	yes	2014	lower-mid basic
49	15	1		879	0	0	0	1	1	0	0	0	0	1	1	20	3	1	Lusaka	2016-02-08	yes	hospital	not in care, alive		1	0	1	0	0	married	1	2	345	26.7726	yes	2014	lower-mid basic
49	15	2		879	1	0	1	0	0	1	0	0	1	0	0	10	5	1	Lusaka	2016-02-08	yes	hospital	not in care, alive		3	0	0	1	0	married	1	2	345	26.7726	yes	2014	lower-mid basic
49	16	1		880	0	1	0	0	0	0	1	0	0	1	1	5	5	1	Lusaka	2016-02-08	yes	hospital	not in care, alive		5	0	0	1	0	married	1	2	345	26.7726	yes	2014	lower-mid basic
49	16	2		880	1	0	0	1	1	0	0	0	1	0	0	20	1	1	Lusaka	2016-02-08	yes	hospital	not in care, alive		1	1	0	0	0	married	1	2	345	26.7726	yes	2014	lower-mid basic
49	17	1		881	0	0	1	0	1	0	0	0	1	0	1	10	5	1	Lusaka	2016-02-08	yes	hospital	not in care, alive		1	0	0	1	0	married	1	2	345	26.7726	yes	2014	lower-mid basic
49	17	2		881	1	1	0	0	0	1	0	1	0	0	0	5	1	1	Lusaka	2016-02-08	yes	hospital	not in care, alive		3	1	0	0	0	married	1	2	345	26.7726	yes	2014	lower-mid basic
49	18	1		882	0	0	0	1	0	1	0	1	0	0	1	20	5	1	Lusaka	2016-02-08	yes	hospital	not in care, alive		3	0	0	1	0	married	1	2	345	26.7726	yes	2014	lower-mid basic
49	18	2		882	1	0	1	0	0	0	1	0	0	1	0	10	1	1	Lusaka	2016-02-08	yes	hospital	not in care, alive		5	1	0	0	0	married	1	2	345	26.7726	yes	2014	lower-mid basic
50	1	1	0	883	0	1	0	0	1	0	0	1	0	0	0	5	1	1	Lusaka	2016-04-06	no	hospital	not in care, alive	1	1	1	0	0	1	married	1	2	247	29.7781	no	2014	upperbasic/secondary
50	1	2	1	883	1	0	0	1	0	1	0	0	0	1	1	20	3	1	Lusaka	2016-04-06	no	hospital	not in care, alive	1	3	0	1	0	1	married	1	2	247	29.7781	no	2014	upperbasic/secondary
50	2	1	0	884	0	0	1	0	0	1	0	0	0	1	0	10	1	1	Lusaka	2016-04-06	no	hospital	not in care, alive	1	3	1	0	0	1	married	1	2	247	29.7781	no	2014	upperbasic/secondary
50	2	2	1	884	1	1	0	0	0	0	1	0	1	0	1	5	3	1	Lusaka	2016-04-06	no	hospital	not in care, alive	1	5	0	1	0	1	married	1	2	247	29.7781	no	2014	upperbasic/secondary
50	3	1	0	885	0	0	0	1	0	0	1	0	1	0	0	20	1	1	Lusaka	2016-04-06	no	hospital	not in care, alive	1	5	1	0	0	1	married	1	2	247	29.7781	no	2014	upperbasic/secondary
50	3	2	1	885	1	0	1	0	1	0	0	1	0	0	1	10	3	1	Lusaka	2016-04-06	no	hospital	not in care, alive	1	1	0	1	0	1	married	1	2	247	29.7781	no	2014	upperbasic/secondary
50	4	1	0	886	0	1	0	0	0	1	0	0	1	0	0	5	3	1	Lusaka	2016-04-06	no	hospital	not in care, alive	1	3	0	1	0	1	married	1	2	247	29.7781	no	2014	upperbasic/secondary
50	4	2	1	886	1	0	0	1	0	0	1	1	0	0	1	20	5	1	Lusaka	2016-04-06	no	hospital	not in care, alive	1	5	0	0	1	1	married	1	2	247	29.7781	no	2014	upperbasic/secondary
50	5	1	1	887	0	0	1	0	0	0	1	1	0	0	0	10	3	1	Lusaka	2016-04-06	no	hospital	not in care, alive	1	5	0	1	0	1	married	1	2	247	29.7781	no	2014	upperbasic/secondary
50	5	2	0	887	1	1	0	0	1	0	0	0	0	1	1	5	5	1	Lusaka	2016-04-06	no	hospital	not in care, alive	1	1	0	0	1	1	married	1	2	247	29.7781	no	2014	upperbasic/secondary
50	6	1	0	888	0	0	0	1	1	0	0	0	0	1	0	20	3	1	Lusaka	2016-04-06	no	hospital	not in care, alive	1	1	0	1	0	1	married	1	2	247	29.7781	no	2014	upperbasic/secondary
50	6	2	1	888	1	0	1	0	0	1	0	0	1	0	1	10	5	1	Lusaka	2016-04-06	no	hospital	not in care, alive	1	3	0	0	1	1	married	1	2	247	29.7781	no	2014	upperbasic/secondary
50	7	1	1	889	0	1	0	0	0	0	1	0	0	1	0	5	5	1	Lusaka	2016-04-06	no	hospital	not in care, alive	1	5	0	0	1	1	married	1	2	247	29.7781	no	2014	upperbasic/secondary
50	7	2	0	889	1	0	0	1	1	0	0	0	1	0	1	20	1	1	Lusaka	2016-04-06	no	hospital	not in care, alive	1	1	1	0	0	1	married	1	2	247	29.7781	no	2014	upperbasic/secondary
50	8	1	0	890	0	0	1	0	1	0	0	0	1	0	0	10	5	1	Lusaka	2016-04-06	no	hospital	not in care, alive	1	1	0	0	1	1	married	1	2	247	29.7781	no	2014	upperbasic/secondary
50	8	2	1	890	1	1	0	0	0	1	0	1	0	0	1	5	1	1	Lusaka	2016-04-06	no	hospital	not in care, alive	1	3	1	0	0	1	married	1	2	247	29.7781	no	2014	upperbasic/secondary
50	9	1	0	891	0	0	0	1	0	1	0	1	0	0	0	20	5	1	Lusaka	2016-04-06	no	hospital	not in care, alive	1	3	0	0	1	1	married	1	2	247	29.7781	no	2014	upperbasic/secondary
50	9	2	1	891	1	0	1	0	0	0	1	0	0	1	0	10	1	1	Lusaka	2016-04-06	no	hospital	not in care, alive	1	5	1	0	0	1	married	1	2	247	29.7781	no	2014	upperbasic/secondary
50	10	1		892	0	1	0	0	1	0	0	1	0	0	1	5	1	1	Lusaka	2016-04-06	no	hospital	not in care, alive	1	1	1	0	0	1	married	1	2	247	29.7781	no	2014	upperbasic/secondary
50	10	2		892	1	0	0	1	0	1	0	0	0	1	0	20	3	1	Lusaka	2016-04-06	no	hospital	not in care, alive	1	3	0	1	0	1	married	1	2	247	29.7781	no	2014	upperbasic/secondary
50	11	1		893	0	0	1	0	0	1	0	0	0	1	1	10	1	1	Lusaka	2016-04-06	no	hospital	not in care, alive	1	3	1	0	0	1	married	1	2	247	29.7781	no	2014	upperbasic/secondary
50	11	2		893	1	1	0	0	0	0	1	0	1	0	0	5	3	1	Lusaka	2016-04-06	no	hospital	not in care, alive	1	5	0	1	0	1	married	1	2	247	29.7781	no	2014	upperbasic/secondary
50	12	1		894	0	0	0	1	0	0	1	0	1	0	1	20	1	1	Lusaka	2016-04-06	no	hospital	not in care, alive	1	5	1	0	0	1	married	1	2	247	29.7781	no	2014	upperbasic/secondary
50	12	2		894	1	0	1	0	1	0	0	1	0	0	0	10	3	1	Lusaka	2016-04-06	no	hospital	not in care, alive	1	1	0	1	0	1	married	1	2	247	29.7781	no	2014	upperbasic/secondary
50	13	1		895	0	1	0	0	0	1	0	0	1	0	1	5	3	1	Lusaka	2016-04-06	no	hospital	not in care, alive	1	3	0	1	0	1	married	1	2	247	29.7781	no	2014	upperbasic/secondary
50	13	2		895	1	0	0	1	0	0	1	1	0	0	0	20	5	1	Lusaka	2016-04-06	no	hospital	not in care, alive	1	5	0	0	1	1	married	1	2	247	29.7781	no	2014	upperbasic/secondary
50	14	1		896	0	0	1	0	0	0	1	1	0	0	1	10	3	1	Lusaka	2016-04-06	no	hospital	not in care, alive	1	5	0	1	0	1	married	1	2	247	29.7781	no	2014	upperbasic/secondary
50	14	2		896	1	1	0	0	1	0	0	0	0	1	0	5	5	1	Lusaka	2016-04-06	no	hospital	not in care, alive	1	1	0	0	1	1	married	1	2	247	29.7781	no	2014	upperbasic/secondary
50	15	1		897	0	0	0	1	1	0	0	0	0	1	1	20	3	1	Lusaka	2016-04-06	no	hospital	not in care, alive	1	1	0	1	0	1	married	1	2	247	29.7781	no	2014	upperbasic/secondary
50	15	2		897	1	0	1	0	0	1	0	0	1	0	0	10	5	1	Lusaka	2016-04-06	no	hospital	not in care, alive	1	3	0	0	1	1	married	1	2	247	29.7781	no	2014	upperbasic/secondary
50	16	1		898	0	1	0	0	0	0	1	0	0	1	1	5	5	1	Lusaka	2016-04-06	no	hospital	not in care, alive	1	5	0	0	1	1	married	1	2	247	29.7781	no	2014	upperbasic/secondary
50	16	2		898	1	0	0	1	1	0	0	0	1	0	0	20	1	1	Lusaka	2016-04-06	no	hospital	not in care, alive	1	1	1	0	0	1	married	1	2	247	29.7781	no	2014	upperbasic/secondary
50	17	1		899	0	0	1	0	1	0	0	0	1	0	1	10	5	1	Lusaka	2016-04-06	no	hospital	not in care, alive	1	1	0	0	1	1	married	1	2	247	29.7781	no	2014	upperbasic/secondary
50	17	2		899	1	1	0	0	0	1	0	1	0	0	0	5	1	1	Lusaka	2016-04-06	no	hospital	not in care, alive	1	3	1	0	0	1	married	1	2	247	29.7781	no	2014	upperbasic/secondary
50	18	1		900	0	0	0	1	0	1	0	1	0	0	1	20	5	1	Lusaka	2016-04-06	no	hospital	not in care, alive	1	3	0	0	1	1	married	1	2	247	29.7781	no	2014	upperbasic/secondary
50	18	2		900	1	0	1	0	0	0	1	0	0	1	0	10	1	1	Lusaka	2016-04-06	no	hospital	not in care, alive	1	5	1	0	0	1	married	1	2	247	29.7781	no	2014	upperbasic/secondary
51	1	1	0	901	0	1	0	0	1	0	0	1	0	0	0	5	1	1	Lusaka	2016-05-24	yes	hospital	not in care, alive	1	1	1	0	0	1	married	1	1	382	23.8575	yes	2014	upperbasic/secondary
51	1	2	1	901	1	0	0	1	0	1	0	0	0	1	1	20	3	1	Lusaka	2016-05-24	yes	hospital	not in care, alive	1	3	0	1	0	1	married	1	1	382	23.8575	yes	2014	upperbasic/secondary
51	2	1	0	902	0	0	1	0	0	1	0	0	0	1	0	10	1	1	Lusaka	2016-05-24	yes	hospital	not in care, alive	1	3	1	0	0	1	married	1	1	382	23.8575	yes	2014	upperbasic/secondary
51	2	2	1	902	1	1	0	0	0	0	1	0	1	0	1	5	3	1	Lusaka	2016-05-24	yes	hospital	not in care, alive	1	5	0	1	0	1	married	1	1	382	23.8575	yes	2014	upperbasic/secondary
51	3	1	0	903	0	0	0	1	0	0	1	0	1	0	0	20	1	1	Lusaka	2016-05-24	yes	hospital	not in care, alive	1	5	1	0	0	1	married	1	1	382	23.8575	yes	2014	upperbasic/secondary
51	3	2	1	903	1	0	1	0	1	0	0	1	0	0	1	10	3	1	Lusaka	2016-05-24	yes	hospital	not in care, alive	1	1	0	1	0	1	married	1	1	382	23.8575	yes	2014	upperbasic/secondary
51	4	1	0	904	0	1	0	0	0	1	0	0	1	0	0	5	3	1	Lusaka	2016-05-24	yes	hospital	not in care, alive	1	3	0	1	0	1	married	1	1	382	23.8575	yes	2014	upperbasic/secondary
51	4	2	1	904	1	0	0	1	0	0	1	1	0	0	1	20	5	1	Lusaka	2016-05-24	yes	hospital	not in care, alive	1	5	0	0	1	1	married	1	1	382	23.8575	yes	2014	upperbasic/secondary
51	5	1	0	905	0	0	1	0	0	0	1	1	0	0	0	10	3	1	Lusaka	2016-05-24	yes	hospital	not in care, alive	1	5	0	1	0	1	married	1	1	382	23.8575	yes	2014	upperbasic/secondary
51	5	2	1	905	1	1	0	0	1	0	0	0	0	1	1	5	5	1	Lusaka	2016-05-24	yes	hospital	not in care, alive	1	1	0	0	1	1	married	1	1	382	23.8575	yes	2014	upperbasic/secondary
51	6	1	0	906	0	0	0	1	1	0	0	0	0	1	0	20	3	1	Lusaka	2016-05-24	yes	hospital	not in care, alive	1	1	0	1	0	1	married	1	1	382	23.8575	yes	2014	upperbasic/secondary
51	6	2	1	906	1	0	1	0	0	1	0	0	1	0	1	10	5	1	Lusaka	2016-05-24	yes	hospital	not in care, alive	1	3	0	0	1	1	married	1	1	382	23.8575	yes	2014	upperbasic/secondary
51	7	1	0	907	0	1	0	0	0	0	1	0	0	1	0	5	5	1	Lusaka	2016-05-24	yes	hospital	not in care, alive	1	5	0	0	1	1	married	1	1	382	23.8575	yes	2014	upperbasic/secondary
51	7	2	1	907	1	0	0	1	1	0	0	0	1	0	1	20	1	1	Lusaka	2016-05-24	yes	hospital	not in care, alive	1	1	1	0	0	1	married	1	1	382	23.8575	yes	2014	upperbasic/secondary
51	8	1	0	908	0	0	1	0	1	0	0	0	1	0	0	10	5	1	Lusaka	2016-05-24	yes	hospital	not in care, alive	1	1	0	0	1	1	married	1	1	382	23.8575	yes	2014	upperbasic/secondary
51	8	2	1	908	1	1	0	0	0	1	0	1	0	0	1	5	1	1	Lusaka	2016-05-24	yes	hospital	not in care, alive	1	3	1	0	0	1	married	1	1	382	23.8575	yes	2014	upperbasic/secondary
51	9	1	0	909	0	0	0	1	0	1	0	1	0	0	0	20	5	1	Lusaka	2016-05-24	yes	hospital	not in care, alive	1	3	0	0	1	1	married	1	1	382	23.8575	yes	2014	upperbasic/secondary
51	9	2	1	909	1	0	1	0	0	0	1	0	0	1	0	10	1	1	Lusaka	2016-05-24	yes	hospital	not in care, alive	1	5	1	0	0	1	married	1	1	382	23.8575	yes	2014	upperbasic/secondary
51	10	1		910	0	1	0	0	1	0	0	1	0	0	1	5	1	1	Lusaka	2016-05-24	yes	hospital	not in care, alive	1	1	1	0	0	1	married	1	1	382	23.8575	yes	2014	upperbasic/secondary
51	10	2		910	1	0	0	1	0	1	0	0	0	1	0	20	3	1	Lusaka	2016-05-24	yes	hospital	not in care, alive	1	3	0	1	0	1	married	1	1	382	23.8575	yes	2014	upperbasic/secondary
51	11	1		911	0	0	1	0	0	1	0	0	0	1	1	10	1	1	Lusaka	2016-05-24	yes	hospital	not in care, alive	1	3	1	0	0	1	married	1	1	382	23.8575	yes	2014	upperbasic/secondary
51	11	2		911	1	1	0	0	0	0	1	0	1	0	0	5	3	1	Lusaka	2016-05-24	yes	hospital	not in care, alive	1	5	0	1	0	1	married	1	1	382	23.8575	yes	2014	upperbasic/secondary
51	12	1		912	0	0	0	1	0	0	1	0	1	0	1	20	1	1	Lusaka	2016-05-24	yes	hospital	not in care, alive	1	5	1	0	0	1	married	1	1	382	23.8575	yes	2014	upperbasic/secondary
51	12	2		912	1	0	1	0	1	0	0	1	0	0	0	10	3	1	Lusaka	2016-05-24	yes	hospital	not in care, alive	1	1	0	1	0	1	married	1	1	382	23.8575	yes	2014	upperbasic/secondary
51	13	1		913	0	1	0	0	0	1	0	0	1	0	1	5	3	1	Lusaka	2016-05-24	yes	hospital	not in care, alive	1	3	0	1	0	1	married	1	1	382	23.8575	yes	2014	upperbasic/secondary
51	13	2		913	1	0	0	1	0	0	1	1	0	0	0	20	5	1	Lusaka	2016-05-24	yes	hospital	not in care, alive	1	5	0	0	1	1	married	1	1	382	23.8575	yes	2014	upperbasic/secondary
51	14	1		914	0	0	1	0	0	0	1	1	0	0	1	10	3	1	Lusaka	2016-05-24	yes	hospital	not in care, alive	1	5	0	1	0	1	married	1	1	382	23.8575	yes	2014	upperbasic/secondary
51	14	2		914	1	1	0	0	1	0	0	0	0	1	0	5	5	1	Lusaka	2016-05-24	yes	hospital	not in care, alive	1	1	0	0	1	1	married	1	1	382	23.8575	yes	2014	upperbasic/secondary
51	15	1		915	0	0	0	1	1	0	0	0	0	1	1	20	3	1	Lusaka	2016-05-24	yes	hospital	not in care, alive	1	1	0	1	0	1	married	1	1	382	23.8575	yes	2014	upperbasic/secondary
51	15	2		915	1	0	1	0	0	1	0	0	1	0	0	10	5	1	Lusaka	2016-05-24	yes	hospital	not in care, alive	1	3	0	0	1	1	married	1	1	382	23.8575	yes	2014	upperbasic/secondary
51	16	1		916	0	1	0	0	0	0	1	0	0	1	1	5	5	1	Lusaka	2016-05-24	yes	hospital	not in care, alive	1	5	0	0	1	1	married	1	1	382	23.8575	yes	2014	upperbasic/secondary
51	16	2		916	1	0	0	1	1	0	0	0	1	0	0	20	1	1	Lusaka	2016-05-24	yes	hospital	not in care, alive	1	1	1	0	0	1	married	1	1	382	23.8575	yes	2014	upperbasic/secondary
51	17	1		917	0	0	1	0	1	0	0	0	1	0	1	10	5	1	Lusaka	2016-05-24	yes	hospital	not in care, alive	1	1	0	0	1	1	married	1	1	382	23.8575	yes	2014	upperbasic/secondary
51	17	2		917	1	1	0	0	0	1	0	1	0	0	0	5	1	1	Lusaka	2016-05-24	yes	hospital	not in care, alive	1	3	1	0	0	1	married	1	1	382	23.8575	yes	2014	upperbasic/secondary
51	18	1		918	0	0	0	1	0	1	0	1	0	0	1	20	5	1	Lusaka	2016-05-24	yes	hospital	not in care, alive	1	3	0	0	1	1	married	1	1	382	23.8575	yes	2014	upperbasic/secondary
51	18	2		918	1	0	1	0	0	0	1	0	0	1	0	10	1	1	Lusaka	2016-05-24	yes	hospital	not in care, alive	1	5	1	0	0	1	married	1	1	382	23.8575	yes	2014	upperbasic/secondary
52	1	1	0	919	0	1	0	0	1	0	0	1	0	0	0	5	1	1	Lusaka	2016-02-12	no	hospital	not in care, alive	1	1	1	0	0	1	married	1	2	1500	47.3288	no	2014	upperbasic/secondary
52	1	2	1	919	1	0	0	1	0	1	0	0	0	1	1	20	3	1	Lusaka	2016-02-12	no	hospital	not in care, alive	1	3	0	1	0	1	married	1	2	1500	47.3288	no	2014	upperbasic/secondary
52	2	1	0	920	0	0	1	0	0	1	0	0	0	1	0	10	1	1	Lusaka	2016-02-12	no	hospital	not in care, alive	1	3	1	0	0	1	married	1	2	1500	47.3288	no	2014	upperbasic/secondary
52	2	2	1	920	1	1	0	0	0	0	1	0	1	0	1	5	3	1	Lusaka	2016-02-12	no	hospital	not in care, alive	1	5	0	1	0	1	married	1	2	1500	47.3288	no	2014	upperbasic/secondary
52	3	1	1	921	0	0	0	1	0	0	1	0	1	0	0	20	1	1	Lusaka	2016-02-12	no	hospital	not in care, alive	1	5	1	0	0	1	married	1	2	1500	47.3288	no	2014	upperbasic/secondary
52	3	2	0	921	1	0	1	0	1	0	0	1	0	0	1	10	3	1	Lusaka	2016-02-12	no	hospital	not in care, alive	1	1	0	1	0	1	married	1	2	1500	47.3288	no	2014	upperbasic/secondary
52	4	1	0	922	0	1	0	0	0	1	0	0	1	0	0	5	3	1	Lusaka	2016-02-12	no	hospital	not in care, alive	1	3	0	1	0	1	married	1	2	1500	47.3288	no	2014	upperbasic/secondary
52	4	2	1	922	1	0	0	1	0	0	1	1	0	0	1	20	5	1	Lusaka	2016-02-12	no	hospital	not in care, alive	1	5	0	0	1	1	married	1	2	1500	47.3288	no	2014	upperbasic/secondary
52	5	1	1	923	0	0	1	0	0	0	1	1	0	0	0	10	3	1	Lusaka	2016-02-12	no	hospital	not in care, alive	1	5	0	1	0	1	married	1	2	1500	47.3288	no	2014	upperbasic/secondary
52	5	2	0	923	1	1	0	0	1	0	0	0	0	1	1	5	5	1	Lusaka	2016-02-12	no	hospital	not in care, alive	1	1	0	0	1	1	married	1	2	1500	47.3288	no	2014	upperbasic/secondary
52	6	1	0	924	0	0	0	1	1	0	0	0	0	1	0	20	3	1	Lusaka	2016-02-12	no	hospital	not in care, alive	1	1	0	1	0	1	married	1	2	1500	47.3288	no	2014	upperbasic/secondary
52	6	2	1	924	1	0	1	0	0	1	0	0	1	0	1	10	5	1	Lusaka	2016-02-12	no	hospital	not in care, alive	1	3	0	0	1	1	married	1	2	1500	47.3288	no	2014	upperbasic/secondary
52	7	1	1	925	0	1	0	0	0	0	1	0	0	1	0	5	5	1	Lusaka	2016-02-12	no	hospital	not in care, alive	1	5	0	0	1	1	married	1	2	1500	47.3288	no	2014	upperbasic/secondary
52	7	2	0	925	1	0	0	1	1	0	0	0	1	0	1	20	1	1	Lusaka	2016-02-12	no	hospital	not in care, alive	1	1	1	0	0	1	married	1	2	1500	47.3288	no	2014	upperbasic/secondary
52	8	1	0	926	0	0	1	0	1	0	0	0	1	0	0	10	5	1	Lusaka	2016-02-12	no	hospital	not in care, alive	1	1	0	0	1	1	married	1	2	1500	47.3288	no	2014	upperbasic/secondary
52	8	2	1	926	1	1	0	0	0	1	0	1	0	0	1	5	1	1	Lusaka	2016-02-12	no	hospital	not in care, alive	1	3	1	0	0	1	married	1	2	1500	47.3288	no	2014	upperbasic/secondary
52	9	1	0	927	0	0	0	1	0	1	0	1	0	0	0	20	5	1	Lusaka	2016-02-12	no	hospital	not in care, alive	1	3	0	0	1	1	married	1	2	1500	47.3288	no	2014	upperbasic/secondary
52	9	2	1	927	1	0	1	0	0	0	1	0	0	1	0	10	1	1	Lusaka	2016-02-12	no	hospital	not in care, alive	1	5	1	0	0	1	married	1	2	1500	47.3288	no	2014	upperbasic/secondary
52	10	1		928	0	1	0	0	1	0	0	1	0	0	1	5	1	1	Lusaka	2016-02-12	no	hospital	not in care, alive	1	1	1	0	0	1	married	1	2	1500	47.3288	no	2014	upperbasic/secondary
52	10	2		928	1	0	0	1	0	1	0	0	0	1	0	20	3	1	Lusaka	2016-02-12	no	hospital	not in care, alive	1	3	0	1	0	1	married	1	2	1500	47.3288	no	2014	upperbasic/secondary
52	11	1		929	0	0	1	0	0	1	0	0	0	1	1	10	1	1	Lusaka	2016-02-12	no	hospital	not in care, alive	1	3	1	0	0	1	married	1	2	1500	47.3288	no	2014	upperbasic/secondary
52	11	2		929	1	1	0	0	0	0	1	0	1	0	0	5	3	1	Lusaka	2016-02-12	no	hospital	not in care, alive	1	5	0	1	0	1	married	1	2	1500	47.3288	no	2014	upperbasic/secondary
52	12	1		930	0	0	0	1	0	0	1	0	1	0	1	20	1	1	Lusaka	2016-02-12	no	hospital	not in care, alive	1	5	1	0	0	1	married	1	2	1500	47.3288	no	2014	upperbasic/secondary
52	12	2		930	1	0	1	0	1	0	0	1	0	0	0	10	3	1	Lusaka	2016-02-12	no	hospital	not in care, alive	1	1	0	1	0	1	married	1	2	1500	47.3288	no	2014	upperbasic/secondary
52	13	1		931	0	1	0	0	0	1	0	0	1	0	1	5	3	1	Lusaka	2016-02-12	no	hospital	not in care, alive	1	3	0	1	0	1	married	1	2	1500	47.3288	no	2014	upperbasic/secondary
52	13	2		931	1	0	0	1	0	0	1	1	0	0	0	20	5	1	Lusaka	2016-02-12	no	hospital	not in care, alive	1	5	0	0	1	1	married	1	2	1500	47.3288	no	2014	upperbasic/secondary
52	14	1		932	0	0	1	0	0	0	1	1	0	0	1	10	3	1	Lusaka	2016-02-12	no	hospital	not in care, alive	1	5	0	1	0	1	married	1	2	1500	47.3288	no	2014	upperbasic/secondary
52	14	2		932	1	1	0	0	1	0	0	0	0	1	0	5	5	1	Lusaka	2016-02-12	no	hospital	not in care, alive	1	1	0	0	1	1	married	1	2	1500	47.3288	no	2014	upperbasic/secondary
52	15	1		933	0	0	0	1	1	0	0	0	0	1	1	20	3	1	Lusaka	2016-02-12	no	hospital	not in care, alive	1	1	0	1	0	1	married	1	2	1500	47.3288	no	2014	upperbasic/secondary
52	15	2		933	1	0	1	0	0	1	0	0	1	0	0	10	5	1	Lusaka	2016-02-12	no	hospital	not in care, alive	1	3	0	0	1	1	married	1	2	1500	47.3288	no	2014	upperbasic/secondary
52	16	1		934	0	1	0	0	0	0	1	0	0	1	1	5	5	1	Lusaka	2016-02-12	no	hospital	not in care, alive	1	5	0	0	1	1	married	1	2	1500	47.3288	no	2014	upperbasic/secondary
52	16	2		934	1	0	0	1	1	0	0	0	1	0	0	20	1	1	Lusaka	2016-02-12	no	hospital	not in care, alive	1	1	1	0	0	1	married	1	2	1500	47.3288	no	2014	upperbasic/secondary
52	17	1		935	0	0	1	0	1	0	0	0	1	0	1	10	5	1	Lusaka	2016-02-12	no	hospital	not in care, alive	1	1	0	0	1	1	married	1	2	1500	47.3288	no	2014	upperbasic/secondary
52	17	2		935	1	1	0	0	0	1	0	1	0	0	0	5	1	1	Lusaka	2016-02-12	no	hospital	not in care, alive	1	3	1	0	0	1	married	1	2	1500	47.3288	no	2014	upperbasic/secondary
52	18	1		936	0	0	0	1	0	1	0	1	0	0	1	20	5	1	Lusaka	2016-02-12	no	hospital	not in care, alive	1	3	0	0	1	1	married	1	2	1500	47.3288	no	2014	upperbasic/secondary
52	18	2		936	1	0	1	0	0	0	1	0	0	1	0	10	1	1	Lusaka	2016-02-12	no	hospital	not in care, alive	1	5	1	0	0	1	married	1	2	1500	47.3288	no	2014	upperbasic/secondary
53	1	1	0	937	0	1	0	0	1	0	0	1	0	0	0	5	1	1	Lusaka	2016-04-20	no	hospital	not in care, alive	1	1	1	0	0	0	married	1	1	325	21.7069	no	2014	upperbasic/secondary
53	1	2	1	937	1	0	0	1	0	1	0	0	0	1	1	20	3	1	Lusaka	2016-04-20	no	hospital	not in care, alive	1	3	0	1	0	0	married	1	1	325	21.7069	no	2014	upperbasic/secondary
53	2	1	0	938	0	0	1	0	0	1	0	0	0	1	0	10	1	1	Lusaka	2016-04-20	no	hospital	not in care, alive	1	3	1	0	0	0	married	1	1	325	21.7069	no	2014	upperbasic/secondary
53	2	2	1	938	1	1	0	0	0	0	1	0	1	0	1	5	3	1	Lusaka	2016-04-20	no	hospital	not in care, alive	1	5	0	1	0	0	married	1	1	325	21.7069	no	2014	upperbasic/secondary
53	3	1	0	939	0	0	0	1	0	0	1	0	1	0	0	20	1	1	Lusaka	2016-04-20	no	hospital	not in care, alive	1	5	1	0	0	0	married	1	1	325	21.7069	no	2014	upperbasic/secondary
53	3	2	1	939	1	0	1	0	1	0	0	1	0	0	1	10	3	1	Lusaka	2016-04-20	no	hospital	not in care, alive	1	1	0	1	0	0	married	1	1	325	21.7069	no	2014	upperbasic/secondary
53	4	1	0	940	0	1	0	0	0	1	0	0	1	0	0	5	3	1	Lusaka	2016-04-20	no	hospital	not in care, alive	1	3	0	1	0	0	married	1	1	325	21.7069	no	2014	upperbasic/secondary
53	4	2	1	940	1	0	0	1	0	0	1	1	0	0	1	20	5	1	Lusaka	2016-04-20	no	hospital	not in care, alive	1	5	0	0	1	0	married	1	1	325	21.7069	no	2014	upperbasic/secondary
53	5	1	0	941	0	0	1	0	0	0	1	1	0	0	0	10	3	1	Lusaka	2016-04-20	no	hospital	not in care, alive	1	5	0	1	0	0	married	1	1	325	21.7069	no	2014	upperbasic/secondary
53	5	2	1	941	1	1	0	0	1	0	0	0	0	1	1	5	5	1	Lusaka	2016-04-20	no	hospital	not in care, alive	1	1	0	0	1	0	married	1	1	325	21.7069	no	2014	upperbasic/secondary
53	6	1	0	942	0	0	0	1	1	0	0	0	0	1	0	20	3	1	Lusaka	2016-04-20	no	hospital	not in care, alive	1	1	0	1	0	0	married	1	1	325	21.7069	no	2014	upperbasic/secondary
53	6	2	1	942	1	0	1	0	0	1	0	0	1	0	1	10	5	1	Lusaka	2016-04-20	no	hospital	not in care, alive	1	3	0	0	1	0	married	1	1	325	21.7069	no	2014	upperbasic/secondary
53	7	1	0	943	0	1	0	0	0	0	1	0	0	1	0	5	5	1	Lusaka	2016-04-20	no	hospital	not in care, alive	1	5	0	0	1	0	married	1	1	325	21.7069	no	2014	upperbasic/secondary
53	7	2	1	943	1	0	0	1	1	0	0	0	1	0	1	20	1	1	Lusaka	2016-04-20	no	hospital	not in care, alive	1	1	1	0	0	0	married	1	1	325	21.7069	no	2014	upperbasic/secondary
53	8	1	0	944	0	0	1	0	1	0	0	0	1	0	0	10	5	1	Lusaka	2016-04-20	no	hospital	not in care, alive	1	1	0	0	1	0	married	1	1	325	21.7069	no	2014	upperbasic/secondary
53	8	2	1	944	1	1	0	0	0	1	0	1	0	0	1	5	1	1	Lusaka	2016-04-20	no	hospital	not in care, alive	1	3	1	0	0	0	married	1	1	325	21.7069	no	2014	upperbasic/secondary
53	9	1	0	945	0	0	0	1	0	1	0	1	0	0	0	20	5	1	Lusaka	2016-04-20	no	hospital	not in care, alive	1	3	0	0	1	0	married	1	1	325	21.7069	no	2014	upperbasic/secondary
53	9	2	1	945	1	0	1	0	0	0	1	0	0	1	0	10	1	1	Lusaka	2016-04-20	no	hospital	not in care, alive	1	5	1	0	0	0	married	1	1	325	21.7069	no	2014	upperbasic/secondary
53	10	1		946	0	1	0	0	1	0	0	1	0	0	1	5	1	1	Lusaka	2016-04-20	no	hospital	not in care, alive	1	1	1	0	0	0	married	1	1	325	21.7069	no	2014	upperbasic/secondary
53	10	2		946	1	0	0	1	0	1	0	0	0	1	0	20	3	1	Lusaka	2016-04-20	no	hospital	not in care, alive	1	3	0	1	0	0	married	1	1	325	21.7069	no	2014	upperbasic/secondary
53	11	1		947	0	0	1	0	0	1	0	0	0	1	1	10	1	1	Lusaka	2016-04-20	no	hospital	not in care, alive	1	3	1	0	0	0	married	1	1	325	21.7069	no	2014	upperbasic/secondary
53	11	2		947	1	1	0	0	0	0	1	0	1	0	0	5	3	1	Lusaka	2016-04-20	no	hospital	not in care, alive	1	5	0	1	0	0	married	1	1	325	21.7069	no	2014	upperbasic/secondary
53	12	1		948	0	0	0	1	0	0	1	0	1	0	1	20	1	1	Lusaka	2016-04-20	no	hospital	not in care, alive	1	5	1	0	0	0	married	1	1	325	21.7069	no	2014	upperbasic/secondary
53	12	2		948	1	0	1	0	1	0	0	1	0	0	0	10	3	1	Lusaka	2016-04-20	no	hospital	not in care, alive	1	1	0	1	0	0	married	1	1	325	21.7069	no	2014	upperbasic/secondary
53	13	1		949	0	1	0	0	0	1	0	0	1	0	1	5	3	1	Lusaka	2016-04-20	no	hospital	not in care, alive	1	3	0	1	0	0	married	1	1	325	21.7069	no	2014	upperbasic/secondary
53	13	2		949	1	0	0	1	0	0	1	1	0	0	0	20	5	1	Lusaka	2016-04-20	no	hospital	not in care, alive	1	5	0	0	1	0	married	1	1	325	21.7069	no	2014	upperbasic/secondary
53	14	1		950	0	0	1	0	0	0	1	1	0	0	1	10	3	1	Lusaka	2016-04-20	no	hospital	not in care, alive	1	5	0	1	0	0	married	1	1	325	21.7069	no	2014	upperbasic/secondary
53	14	2		950	1	1	0	0	1	0	0	0	0	1	0	5	5	1	Lusaka	2016-04-20	no	hospital	not in care, alive	1	1	0	0	1	0	married	1	1	325	21.7069	no	2014	upperbasic/secondary
53	15	1		951	0	0	0	1	1	0	0	0	0	1	1	20	3	1	Lusaka	2016-04-20	no	hospital	not in care, alive	1	1	0	1	0	0	married	1	1	325	21.7069	no	2014	upperbasic/secondary
53	15	2		951	1	0	1	0	0	1	0	0	1	0	0	10	5	1	Lusaka	2016-04-20	no	hospital	not in care, alive	1	3	0	0	1	0	married	1	1	325	21.7069	no	2014	upperbasic/secondary
53	16	1		952	0	1	0	0	0	0	1	0	0	1	1	5	5	1	Lusaka	2016-04-20	no	hospital	not in care, alive	1	5	0	0	1	0	married	1	1	325	21.7069	no	2014	upperbasic/secondary
53	16	2		952	1	0	0	1	1	0	0	0	1	0	0	20	1	1	Lusaka	2016-04-20	no	hospital	not in care, alive	1	1	1	0	0	0	married	1	1	325	21.7069	no	2014	upperbasic/secondary
53	17	1		953	0	0	1	0	1	0	0	0	1	0	1	10	5	1	Lusaka	2016-04-20	no	hospital	not in care, alive	1	1	0	0	1	0	married	1	1	325	21.7069	no	2014	upperbasic/secondary
53	17	2		953	1	1	0	0	0	1	0	1	0	0	0	5	1	1	Lusaka	2016-04-20	no	hospital	not in care, alive	1	3	1	0	0	0	married	1	1	325	21.7069	no	2014	upperbasic/secondary
53	18	1		954	0	0	0	1	0	1	0	1	0	0	1	20	5	1	Lusaka	2016-04-20	no	hospital	not in care, alive	1	3	0	0	1	0	married	1	1	325	21.7069	no	2014	upperbasic/secondary
53	18	2		954	1	0	1	0	0	0	1	0	0	1	0	10	1	1	Lusaka	2016-04-20	no	hospital	not in care, alive	1	5	1	0	0	0	married	1	1	325	21.7069	no	2014	upperbasic/secondary
54	1	1	0	955	0	1	0	0	1	0	0	1	0	0	0	5	1	0	Lusaka	2016-04-28	no	hospital	not in care, alive	1	1	1	0	0	1	married	1	2	399	32.3123	no	2014	upperbasic/secondary
54	1	2	1	955	1	0	0	1	0	1	0	0	0	1	1	20	3	0	Lusaka	2016-04-28	no	hospital	not in care, alive	1	3	0	1	0	1	married	1	2	399	32.3123	no	2014	upperbasic/secondary
54	2	1	0	956	0	0	1	0	0	1	0	0	0	1	0	10	1	0	Lusaka	2016-04-28	no	hospital	not in care, alive	1	3	1	0	0	1	married	1	2	399	32.3123	no	2014	upperbasic/secondary
54	2	2	1	956	1	1	0	0	0	0	1	0	1	0	1	5	3	0	Lusaka	2016-04-28	no	hospital	not in care, alive	1	5	0	1	0	1	married	1	2	399	32.3123	no	2014	upperbasic/secondary
54	3	1	1	957	0	0	0	1	0	0	1	0	1	0	0	20	1	0	Lusaka	2016-04-28	no	hospital	not in care, alive	1	5	1	0	0	1	married	1	2	399	32.3123	no	2014	upperbasic/secondary
54	3	2	0	957	1	0	1	0	1	0	0	1	0	0	1	10	3	0	Lusaka	2016-04-28	no	hospital	not in care, alive	1	1	0	1	0	1	married	1	2	399	32.3123	no	2014	upperbasic/secondary
54	4	1	0	958	0	1	0	0	0	1	0	0	1	0	0	5	3	0	Lusaka	2016-04-28	no	hospital	not in care, alive	1	3	0	1	0	1	married	1	2	399	32.3123	no	2014	upperbasic/secondary
54	4	2	1	958	1	0	0	1	0	0	1	1	0	0	1	20	5	0	Lusaka	2016-04-28	no	hospital	not in care, alive	1	5	0	0	1	1	married	1	2	399	32.3123	no	2014	upperbasic/secondary
54	5	1	1	959	0	0	1	0	0	0	1	1	0	0	0	10	3	0	Lusaka	2016-04-28	no	hospital	not in care, alive	1	5	0	1	0	1	married	1	2	399	32.3123	no	2014	upperbasic/secondary
54	5	2	0	959	1	1	0	0	1	0	0	0	0	1	1	5	5	0	Lusaka	2016-04-28	no	hospital	not in care, alive	1	1	0	0	1	1	married	1	2	399	32.3123	no	2014	upperbasic/secondary
54	6	1	0	960	0	0	0	1	1	0	0	0	0	1	0	20	3	0	Lusaka	2016-04-28	no	hospital	not in care, alive	1	1	0	1	0	1	married	1	2	399	32.3123	no	2014	upperbasic/secondary
54	6	2	1	960	1	0	1	0	0	1	0	0	1	0	1	10	5	0	Lusaka	2016-04-28	no	hospital	not in care, alive	1	3	0	0	1	1	married	1	2	399	32.3123	no	2014	upperbasic/secondary
54	7	1	0	961	0	1	0	0	0	0	1	0	0	1	0	5	5	0	Lusaka	2016-04-28	no	hospital	not in care, alive	1	5	0	0	1	1	married	1	2	399	32.3123	no	2014	upperbasic/secondary
54	7	2	1	961	1	0	0	1	1	0	0	0	1	0	1	20	1	0	Lusaka	2016-04-28	no	hospital	not in care, alive	1	1	1	0	0	1	married	1	2	399	32.3123	no	2014	upperbasic/secondary
54	8	1	0	962	0	0	1	0	1	0	0	0	1	0	0	10	5	0	Lusaka	2016-04-28	no	hospital	not in care, alive	1	1	0	0	1	1	married	1	2	399	32.3123	no	2014	upperbasic/secondary
54	8	2	1	962	1	1	0	0	0	1	0	1	0	0	1	5	1	0	Lusaka	2016-04-28	no	hospital	not in care, alive	1	3	1	0	0	1	married	1	2	399	32.3123	no	2014	upperbasic/secondary
54	9	1	0	963	0	0	0	1	0	1	0	1	0	0	0	20	5	0	Lusaka	2016-04-28	no	hospital	not in care, alive	1	3	0	0	1	1	married	1	2	399	32.3123	no	2014	upperbasic/secondary
54	9	2	1	963	1	0	1	0	0	0	1	0	0	1	0	10	1	0	Lusaka	2016-04-28	no	hospital	not in care, alive	1	5	1	0	0	1	married	1	2	399	32.3123	no	2014	upperbasic/secondary
54	10	1		964	0	1	0	0	1	0	0	1	0	0	1	5	1	0	Lusaka	2016-04-28	no	hospital	not in care, alive	1	1	1	0	0	1	married	1	2	399	32.3123	no	2014	upperbasic/secondary
54	10	2		964	1	0	0	1	0	1	0	0	0	1	0	20	3	0	Lusaka	2016-04-28	no	hospital	not in care, alive	1	3	0	1	0	1	married	1	2	399	32.3123	no	2014	upperbasic/secondary
54	11	1		965	0	0	1	0	0	1	0	0	0	1	1	10	1	0	Lusaka	2016-04-28	no	hospital	not in care, alive	1	3	1	0	0	1	married	1	2	399	32.3123	no	2014	upperbasic/secondary
54	11	2		965	1	1	0	0	0	0	1	0	1	0	0	5	3	0	Lusaka	2016-04-28	no	hospital	not in care, alive	1	5	0	1	0	1	married	1	2	399	32.3123	no	2014	upperbasic/secondary
54	12	1		966	0	0	0	1	0	0	1	0	1	0	1	20	1	0	Lusaka	2016-04-28	no	hospital	not in care, alive	1	5	1	0	0	1	married	1	2	399	32.3123	no	2014	upperbasic/secondary
54	12	2		966	1	0	1	0	1	0	0	1	0	0	0	10	3	0	Lusaka	2016-04-28	no	hospital	not in care, alive	1	1	0	1	0	1	married	1	2	399	32.3123	no	2014	upperbasic/secondary
54	13	1		967	0	1	0	0	0	1	0	0	1	0	1	5	3	0	Lusaka	2016-04-28	no	hospital	not in care, alive	1	3	0	1	0	1	married	1	2	399	32.3123	no	2014	upperbasic/secondary
54	13	2		967	1	0	0	1	0	0	1	1	0	0	0	20	5	0	Lusaka	2016-04-28	no	hospital	not in care, alive	1	5	0	0	1	1	married	1	2	399	32.3123	no	2014	upperbasic/secondary
54	14	1		968	0	0	1	0	0	0	1	1	0	0	1	10	3	0	Lusaka	2016-04-28	no	hospital	not in care, alive	1	5	0	1	0	1	married	1	2	399	32.3123	no	2014	upperbasic/secondary
54	14	2		968	1	1	0	0	1	0	0	0	0	1	0	5	5	0	Lusaka	2016-04-28	no	hospital	not in care, alive	1	1	0	0	1	1	married	1	2	399	32.3123	no	2014	upperbasic/secondary
54	15	1		969	0	0	0	1	1	0	0	0	0	1	1	20	3	0	Lusaka	2016-04-28	no	hospital	not in care, alive	1	1	0	1	0	1	married	1	2	399	32.3123	no	2014	upperbasic/secondary
54	15	2		969	1	0	1	0	0	1	0	0	1	0	0	10	5	0	Lusaka	2016-04-28	no	hospital	not in care, alive	1	3	0	0	1	1	married	1	2	399	32.3123	no	2014	upperbasic/secondary
54	16	1		970	0	1	0	0	0	0	1	0	0	1	1	5	5	0	Lusaka	2016-04-28	no	hospital	not in care, alive	1	5	0	0	1	1	married	1	2	399	32.3123	no	2014	upperbasic/secondary
54	16	2		970	1	0	0	1	1	0	0	0	1	0	0	20	1	0	Lusaka	2016-04-28	no	hospital	not in care, alive	1	1	1	0	0	1	married	1	2	399	32.3123	no	2014	upperbasic/secondary
54	17	1		971	0	0	1	0	1	0	0	0	1	0	1	10	5	0	Lusaka	2016-04-28	no	hospital	not in care, alive	1	1	0	0	1	1	married	1	2	399	32.3123	no	2014	upperbasic/secondary
54	17	2		971	1	1	0	0	0	1	0	1	0	0	0	5	1	0	Lusaka	2016-04-28	no	hospital	not in care, alive	1	3	1	0	0	1	married	1	2	399	32.3123	no	2014	upperbasic/secondary
54	18	1		972	0	0	0	1	0	1	0	1	0	0	1	20	5	0	Lusaka	2016-04-28	no	hospital	not in care, alive	1	3	0	0	1	1	married	1	2	399	32.3123	no	2014	upperbasic/secondary
54	18	2		972	1	0	1	0	0	0	1	0	0	1	0	10	1	0	Lusaka	2016-04-28	no	hospital	not in care, alive	1	5	1	0	0	1	married	1	2	399	32.3123	no	2014	upperbasic/secondary
55	1	1	0	973	0	1	0	0	1	0	0	1	0	0	0	5	1	0	Lusaka	2016-04-14	no	hospital	not in care, alive	1	1	1	0	0	0	single	0	1	359	19.8849	no	2015	College/Univ
55	1	2	1	973	1	0	0	1	0	1	0	0	0	1	1	20	3	0	Lusaka	2016-04-14	no	hospital	not in care, alive	1	3	0	1	0	0	single	0	1	359	19.8849	no	2015	College/Univ
55	2	1	0	974	0	0	1	0	0	1	0	0	0	1	0	10	1	0	Lusaka	2016-04-14	no	hospital	not in care, alive	1	3	1	0	0	0	single	0	1	359	19.8849	no	2015	College/Univ
55	2	2	1	974	1	1	0	0	0	0	1	0	1	0	1	5	3	0	Lusaka	2016-04-14	no	hospital	not in care, alive	1	5	0	1	0	0	single	0	1	359	19.8849	no	2015	College/Univ
55	3	1	1	975	0	0	0	1	0	0	1	0	1	0	0	20	1	0	Lusaka	2016-04-14	no	hospital	not in care, alive	1	5	1	0	0	0	single	0	1	359	19.8849	no	2015	College/Univ
55	3	2	0	975	1	0	1	0	1	0	0	1	0	0	1	10	3	0	Lusaka	2016-04-14	no	hospital	not in care, alive	1	1	0	1	0	0	single	0	1	359	19.8849	no	2015	College/Univ
55	4	1	0	976	0	1	0	0	0	1	0	0	1	0	0	5	3	0	Lusaka	2016-04-14	no	hospital	not in care, alive	1	3	0	1	0	0	single	0	1	359	19.8849	no	2015	College/Univ
55	4	2	1	976	1	0	0	1	0	0	1	1	0	0	1	20	5	0	Lusaka	2016-04-14	no	hospital	not in care, alive	1	5	0	0	1	0	single	0	1	359	19.8849	no	2015	College/Univ
55	5	1	1	977	0	0	1	0	0	0	1	1	0	0	0	10	3	0	Lusaka	2016-04-14	no	hospital	not in care, alive	1	5	0	1	0	0	single	0	1	359	19.8849	no	2015	College/Univ
55	5	2	0	977	1	1	0	0	1	0	0	0	0	1	1	5	5	0	Lusaka	2016-04-14	no	hospital	not in care, alive	1	1	0	0	1	0	single	0	1	359	19.8849	no	2015	College/Univ
55	6	1	0	978	0	0	0	1	1	0	0	0	0	1	0	20	3	0	Lusaka	2016-04-14	no	hospital	not in care, alive	1	1	0	1	0	0	single	0	1	359	19.8849	no	2015	College/Univ
55	6	2	1	978	1	0	1	0	0	1	0	0	1	0	1	10	5	0	Lusaka	2016-04-14	no	hospital	not in care, alive	1	3	0	0	1	0	single	0	1	359	19.8849	no	2015	College/Univ
55	7	1	1	979	0	1	0	0	0	0	1	0	0	1	0	5	5	0	Lusaka	2016-04-14	no	hospital	not in care, alive	1	5	0	0	1	0	single	0	1	359	19.8849	no	2015	College/Univ
55	7	2	0	979	1	0	0	1	1	0	0	0	1	0	1	20	1	0	Lusaka	2016-04-14	no	hospital	not in care, alive	1	1	1	0	0	0	single	0	1	359	19.8849	no	2015	College/Univ
55	8	1	0	980	0	0	1	0	1	0	0	0	1	0	0	10	5	0	Lusaka	2016-04-14	no	hospital	not in care, alive	1	1	0	0	1	0	single	0	1	359	19.8849	no	2015	College/Univ
55	8	2	1	980	1	1	0	0	0	1	0	1	0	0	1	5	1	0	Lusaka	2016-04-14	no	hospital	not in care, alive	1	3	1	0	0	0	single	0	1	359	19.8849	no	2015	College/Univ
55	9	1	0	981	0	0	0	1	0	1	0	1	0	0	0	20	5	0	Lusaka	2016-04-14	no	hospital	not in care, alive	1	3	0	0	1	0	single	0	1	359	19.8849	no	2015	College/Univ
55	9	2	1	981	1	0	1	0	0	0	1	0	0	1	0	10	1	0	Lusaka	2016-04-14	no	hospital	not in care, alive	1	5	1	0	0	0	single	0	1	359	19.8849	no	2015	College/Univ
55	10	1		982	0	1	0	0	1	0	0	1	0	0	1	5	1	0	Lusaka	2016-04-14	no	hospital	not in care, alive	1	1	1	0	0	0	single	0	1	359	19.8849	no	2015	College/Univ
55	10	2		982	1	0	0	1	0	1	0	0	0	1	0	20	3	0	Lusaka	2016-04-14	no	hospital	not in care, alive	1	3	0	1	0	0	single	0	1	359	19.8849	no	2015	College/Univ
55	11	1		983	0	0	1	0	0	1	0	0	0	1	1	10	1	0	Lusaka	2016-04-14	no	hospital	not in care, alive	1	3	1	0	0	0	single	0	1	359	19.8849	no	2015	College/Univ
55	11	2		983	1	1	0	0	0	0	1	0	1	0	0	5	3	0	Lusaka	2016-04-14	no	hospital	not in care, alive	1	5	0	1	0	0	single	0	1	359	19.8849	no	2015	College/Univ
55	12	1		984	0	0	0	1	0	0	1	0	1	0	1	20	1	0	Lusaka	2016-04-14	no	hospital	not in care, alive	1	5	1	0	0	0	single	0	1	359	19.8849	no	2015	College/Univ
55	12	2		984	1	0	1	0	1	0	0	1	0	0	0	10	3	0	Lusaka	2016-04-14	no	hospital	not in care, alive	1	1	0	1	0	0	single	0	1	359	19.8849	no	2015	College/Univ
55	13	1		985	0	1	0	0	0	1	0	0	1	0	1	5	3	0	Lusaka	2016-04-14	no	hospital	not in care, alive	1	3	0	1	0	0	single	0	1	359	19.8849	no	2015	College/Univ
55	13	2		985	1	0	0	1	0	0	1	1	0	0	0	20	5	0	Lusaka	2016-04-14	no	hospital	not in care, alive	1	5	0	0	1	0	single	0	1	359	19.8849	no	2015	College/Univ
55	14	1		986	0	0	1	0	0	0	1	1	0	0	1	10	3	0	Lusaka	2016-04-14	no	hospital	not in care, alive	1	5	0	1	0	0	single	0	1	359	19.8849	no	2015	College/Univ
55	14	2		986	1	1	0	0	1	0	0	0	0	1	0	5	5	0	Lusaka	2016-04-14	no	hospital	not in care, alive	1	1	0	0	1	0	single	0	1	359	19.8849	no	2015	College/Univ
55	15	1		987	0	0	0	1	1	0	0	0	0	1	1	20	3	0	Lusaka	2016-04-14	no	hospital	not in care, alive	1	1	0	1	0	0	single	0	1	359	19.8849	no	2015	College/Univ
55	15	2		987	1	0	1	0	0	1	0	0	1	0	0	10	5	0	Lusaka	2016-04-14	no	hospital	not in care, alive	1	3	0	0	1	0	single	0	1	359	19.8849	no	2015	College/Univ
55	16	1		988	0	1	0	0	0	0	1	0	0	1	1	5	5	0	Lusaka	2016-04-14	no	hospital	not in care, alive	1	5	0	0	1	0	single	0	1	359	19.8849	no	2015	College/Univ
55	16	2		988	1	0	0	1	1	0	0	0	1	0	0	20	1	0	Lusaka	2016-04-14	no	hospital	not in care, alive	1	1	1	0	0	0	single	0	1	359	19.8849	no	2015	College/Univ
55	17	1		989	0	0	1	0	1	0	0	0	1	0	1	10	5	0	Lusaka	2016-04-14	no	hospital	not in care, alive	1	1	0	0	1	0	single	0	1	359	19.8849	no	2015	College/Univ
55	17	2		989	1	1	0	0	0	1	0	1	0	0	0	5	1	0	Lusaka	2016-04-14	no	hospital	not in care, alive	1	3	1	0	0	0	single	0	1	359	19.8849	no	2015	College/Univ
55	18	1		990	0	0	0	1	0	1	0	1	0	0	1	20	5	0	Lusaka	2016-04-14	no	hospital	not in care, alive	1	3	0	0	1	0	single	0	1	359	19.8849	no	2015	College/Univ
55	18	2		990	1	0	1	0	0	0	1	0	0	1	0	10	1	0	Lusaka	2016-04-14	no	hospital	not in care, alive	1	5	1	0	0	0	single	0	1	359	19.8849	no	2015	College/Univ
56	1	1	0	991	0	1	0	0	1	0	0	1	0	0	0	5	1	0	Lusaka	2016-04-07	yes	hospital	in care new clinic	1	1	1	0	0	1	married	1	1	611	32.2082	yes	2010	upperbasic/secondary
56	1	2	1	991	1	0	0	1	0	1	0	0	0	1	1	20	3	0	Lusaka	2016-04-07	yes	hospital	in care new clinic	1	3	0	1	0	1	married	1	1	611	32.2082	yes	2010	upperbasic/secondary
56	2	1	0	992	0	0	1	0	0	1	0	0	0	1	0	10	1	0	Lusaka	2016-04-07	yes	hospital	in care new clinic	1	3	1	0	0	1	married	1	1	611	32.2082	yes	2010	upperbasic/secondary
56	2	2	1	992	1	1	0	0	0	0	1	0	1	0	1	5	3	0	Lusaka	2016-04-07	yes	hospital	in care new clinic	1	5	0	1	0	1	married	1	1	611	32.2082	yes	2010	upperbasic/secondary
56	3	1	0	993	0	0	0	1	0	0	1	0	1	0	0	20	1	0	Lusaka	2016-04-07	yes	hospital	in care new clinic	1	5	1	0	0	1	married	1	1	611	32.2082	yes	2010	upperbasic/secondary
56	3	2	1	993	1	0	1	0	1	0	0	1	0	0	1	10	3	0	Lusaka	2016-04-07	yes	hospital	in care new clinic	1	1	0	1	0	1	married	1	1	611	32.2082	yes	2010	upperbasic/secondary
56	4	1	0	994	0	1	0	0	0	1	0	0	1	0	0	5	3	0	Lusaka	2016-04-07	yes	hospital	in care new clinic	1	3	0	1	0	1	married	1	1	611	32.2082	yes	2010	upperbasic/secondary
56	4	2	1	994	1	0	0	1	0	0	1	1	0	0	1	20	5	0	Lusaka	2016-04-07	yes	hospital	in care new clinic	1	5	0	0	1	1	married	1	1	611	32.2082	yes	2010	upperbasic/secondary
56	5	1	0	995	0	0	1	0	0	0	1	1	0	0	0	10	3	0	Lusaka	2016-04-07	yes	hospital	in care new clinic	1	5	0	1	0	1	married	1	1	611	32.2082	yes	2010	upperbasic/secondary
56	5	2	1	995	1	1	0	0	1	0	0	0	0	1	1	5	5	0	Lusaka	2016-04-07	yes	hospital	in care new clinic	1	1	0	0	1	1	married	1	1	611	32.2082	yes	2010	upperbasic/secondary
56	6	1	0	996	0	0	0	1	1	0	0	0	0	1	0	20	3	0	Lusaka	2016-04-07	yes	hospital	in care new clinic	1	1	0	1	0	1	married	1	1	611	32.2082	yes	2010	upperbasic/secondary
56	6	2	1	996	1	0	1	0	0	1	0	0	1	0	1	10	5	0	Lusaka	2016-04-07	yes	hospital	in care new clinic	1	3	0	0	1	1	married	1	1	611	32.2082	yes	2010	upperbasic/secondary
56	7	1	0	997	0	1	0	0	0	0	1	0	0	1	0	5	5	0	Lusaka	2016-04-07	yes	hospital	in care new clinic	1	5	0	0	1	1	married	1	1	611	32.2082	yes	2010	upperbasic/secondary
56	7	2	1	997	1	0	0	1	1	0	0	0	1	0	1	20	1	0	Lusaka	2016-04-07	yes	hospital	in care new clinic	1	1	1	0	0	1	married	1	1	611	32.2082	yes	2010	upperbasic/secondary
56	8	1	0	998	0	0	1	0	1	0	0	0	1	0	0	10	5	0	Lusaka	2016-04-07	yes	hospital	in care new clinic	1	1	0	0	1	1	married	1	1	611	32.2082	yes	2010	upperbasic/secondary
56	8	2	1	998	1	1	0	0	0	1	0	1	0	0	1	5	1	0	Lusaka	2016-04-07	yes	hospital	in care new clinic	1	3	1	0	0	1	married	1	1	611	32.2082	yes	2010	upperbasic/secondary
56	9	1	0	999	0	0	0	1	0	1	0	1	0	0	0	20	5	0	Lusaka	2016-04-07	yes	hospital	in care new clinic	1	3	0	0	1	1	married	1	1	611	32.2082	yes	2010	upperbasic/secondary
56	9	2	1	999	1	0	1	0	0	0	1	0	0	1	0	10	1	0	Lusaka	2016-04-07	yes	hospital	in care new clinic	1	5	1	0	0	1	married	1	1	611	32.2082	yes	2010	upperbasic/secondary
56	10	1		1000	0	1	0	0	1	0	0	1	0	0	1	5	1	0	Lusaka	2016-04-07	yes	hospital	in care new clinic	1	1	1	0	0	1	married	1	1	611	32.2082	yes	2010	upperbasic/secondary
[truncated: 8,081 more rows]
